# Supplementary material for: KDM3A/Ets1/MCAM axis promotes growth and metastatic properties in Rhabdomyosarcoma
Source: Genes Cancer. 2020;11(1-2):53–65. doi: 10.18632/genesandcancer.200 (PMC7289905; doi:10.18632/genesandcancer.200)
Supplement: Supplementary file 2 [file ganc-11-53-s002.xlsx]

## Sheet: RD Significant genes Q<0.05
Genes significantly changed in expression (Q<0.05) upon KDM3A stable knockdown in RD cells
Gene	Common_name	Control (Scrambled) mean	Treatment (shKDM3A) mean	Fold-change	P-value	Q-value
ENSG00000237580	GCSHP3	5.45	0.21	-25.95	0.0193974	0.0283304
ENSG00000273338	RP11-386I14.4	17.62	1.91	-9.23	0.0191204	0.0279746
ENSG00000128564	VGF	13.97	2.14	-6.53	1.88e-05	0.000454842
ENSG00000139219	COL2A1	40.53	8.75	-4.63	3.71e-05	0.000585791
ENSG00000187772	LIN28B	11.9	2.69	-4.42	1.35e-05	0.000391428
ENSG00000101210	EEF1A2	16.89	3.96	-4.27	3.23e-05	0.000557292
ENSG00000154146	NRGN	10.31	2.63	-3.92	0.000802048	0.00287738
ENSG00000125931	CITED1	16.59	4.8	-3.46	4.48e-06	0.000285384
ENSG00000214578	HMGN2P15	7.98	2.34	-3.41	0.0232821	0.0329376
ENSG00000162840	MT2P1	129.78	38.62	-3.36	0.000706679	0.00270141
ENSG00000090889	KIF4A	22.7	6.9	-3.29	1.07e-05	0.000361964
ENSG00000141753	IGFBP4	12.61	3.87	-3.26	3.05e-06	0.000266942
ENSG00000185236	RAB11B	129.5	40.16	-3.22	2.94e-05	0.00053756
ENSG00000258445	RP11-307P22.1	29.5	9.24	-3.19	0.000419917	0.00199875
ENSG00000169398	PTK2	158.95	49.92	-3.18	1.95e-05	0.000460365
ENSG00000198924	DCLRE1A	7.35	2.31	-3.18	0.000550015	0.00230049
ENSG00000131409	LRRC4B	10.6	3.41	-3.11	0.000192304	0.00129108
ENSG00000250927	MESTP3	48.91	15.81	-3.09	4.35e-05	0.000630393
ENSG00000120539	MASTL	23.03	7.48	-3.08	7.69e-07	0.000214752
ENSG00000100285	NEFH	16.44	5.38	-3.06	4.19e-06	0.000284402
ENSG00000164172	MOCS2	56.26	18.92	-2.97	8e-06	0.000345738
ENSG00000111196	MAGOHB	57.9	19.64	-2.95	2.45e-05	0.00050325
ENSG00000164109	MAD2L1	110.62	37.45	-2.95	2.3e-05	0.000489245
ENSG00000106484	MEST	975.65	333.04	-2.93	1.3e-06	0.000228911
ENSG00000220884	MESTP1	246.94	85.77	-2.88	1.95e-06	0.000228911
ENSG00000215004	MESTP4	29.12	10.27	-2.84	4.1e-05	0.000611789
ENSG00000214018	RRM2P3	44.93	15.93	-2.82	4.25e-06	0.000284402
ENSG00000139200	PIANP	15.07	5.37	-2.81	0.0001368	0.00110161
ENSG00000171848	RRM2	225.88	80.44	-2.81	7.48e-06	0.000336873
ENSG00000262904	TMPOP2	8.87	3.18	-2.79	0.000119406	0.0010458
ENSG00000101198	NKAIN4	27.67	10	-2.77	8.73e-06	0.000345955
ENSG00000115548	KDM3A	33.53	12.17	-2.76	0.000110489	0.00100451
ENSG00000267119	RPL10P15	10.04	3.64	-2.76	0.0151995	0.0231566
ENSG00000151233	GXYLT1	30.4	11.04	-2.75	0.000125441	0.00106607
ENSG00000270953	RP11-2E11.9	11.22	4.1	-2.74	0.000229044	0.00139839
ENSG00000081087	OSTM1	52.48	19.34	-2.71	0.000159837	0.00117312
ENSG00000259558	MESTP2	20.75	7.84	-2.65	0.000946179	0.00320598
ENSG00000135776	ABCB10	9.39	3.56	-2.64	0.000167525	0.00121131
ENSG00000024526	DEPDC1	48.88	18.56	-2.63	0.000156301	0.00116811
ENSG00000187867	PALM3	26.85	10.2	-2.63	2.66e-05	0.000519138
ENSG00000167220	HDHD2	46.73	17.98	-2.6	0.000122672	0.00106171
ENSG00000095370	SH2D3C	13.09	5.06	-2.59	0.000332834	0.00173006
ENSG00000163808	KIF15	14.33	5.54	-2.59	0.000470922	0.00212096
ENSG00000270975	MAGOH3P	12.99	5.02	-2.59	0.000692228	0.0026723
ENSG00000075218	GTSE1	38.16	14.79	-2.58	1.68e-06	0.000228911
ENSG00000112984	KIF20A	61.35	23.77	-2.58	3.83e-05	0.000588328
ENSG00000107560	RAB11FIP2	9.27	3.67	-2.53	0.000264718	0.00152636
ENSG00000186193	SAPCD2	38.94	15.58	-2.5	5.78e-06	0.000311945
ENSG00000006016	CRLF1	24.17	9.73	-2.48	0.000139907	0.00110867
ENSG00000105486	LIG1	84.8	34.16	-2.48	3.49e-05	0.000574658
ENSG00000100162	CENPM	33.83	13.69	-2.47	2.99e-05	0.000540499
ENSG00000163359	COL6A3	38.64	15.73	-2.46	7.14e-07	0.000209402
ENSG00000188662	HILS1	12.57	5.1	-2.46	0.000820012	0.00291722
ENSG00000189057	FAM111B	12.34	5.01	-2.46	0.000272112	0.00154412
ENSG00000141542	RAB40B	11.65	4.76	-2.45	0.00238928	0.00586714
ENSG00000107859	PITX3	22.33	9.15	-2.44	0.00047917	0.00214492
ENSG00000168505	GBX2	9.57	3.93	-2.44	2.18e-05	0.00048011
ENSG00000253092	SNORA81	9.03	3.72	-2.43	0.00549573	0.0107138
ENSG00000127022	CANX	465	192.36	-2.42	2.91e-05	0.000534439
ENSG00000183856	IQGAP3	24.73	10.21	-2.42	0.00014741	0.00113212
ENSG00000113368	LMNB1	142.51	59.19	-2.41	1.34e-05	0.000389549
ENSG00000118729	CASQ2	10.47	4.37	-2.4	0.000730717	0.00276268
ENSG00000106333	PCOLCE	65.69	27.43	-2.39	0.000116485	0.00103338
ENSG00000154133	ROBO4	9.09	3.82	-2.38	0.0151181	0.0230446
ENSG00000134954	ETS1	74.78	31.91	-2.34	2.46e-06	0.000251614
ENSG00000165244	ZNF367	10.05	4.29	-2.34	1.19e-05	0.000378774
ENSG00000176890	TYMS	232.44	99.91	-2.33	2.26e-06	0.000248614
ENSG00000177733	HNRNPA0	47.45	20.39	-2.33	1.77e-06	0.000228911
ENSG00000178999	AURKB	147.19	63.51	-2.32	7.88e-05	0.000848252
ENSG00000123485	HJURP	154.66	66.93	-2.31	0.000103455	0.000966021
ENSG00000152253	SPC25	53.55	23.33	-2.3	0.000256861	0.00149576
ENSG00000147813	NAPRT	14.73	6.44	-2.29	0.00387961	0.00835587
ENSG00000198901	PRC1	187.15	82.19	-2.28	2.95e-07	0.00018778
ENSG00000129195	FAM64A	68.07	29.98	-2.27	3.44e-05	0.000571513
ENSG00000131668	BARX1	14.81	6.52	-2.27	0.000127057	0.00107217
ENSG00000189060	H1F0	272.4	119.74	-2.27	4.19e-06	0.000284402
ENSG00000224834	BTF3P9	10.68	4.71	-2.27	0.0158281	0.0239031
ENSG00000138376	BARD1	38.66	17.11	-2.26	0.0322616	0.0433605
ENSG00000269352	PTOV1-AS2	10.9	4.82	-2.26	0.00216804	0.00546914
ENSG00000090006	LTBP4	28.19	12.54	-2.25	0.000867382	0.00302218
ENSG00000135114	OASL	20.5	9.11	-2.25	0.000123259	0.00106171
ENSG00000142303	ADAMTS10	9.89	4.4	-2.25	0.00533885	0.0104811
ENSG00000143228	NUF2	45.29	20.11	-2.25	0.000270806	0.00154106
ENSG00000131747	TOP2A	158.84	70.84	-2.24	2.63e-05	0.000519138
ENSG00000148229	POLE3	123.23	55.07	-2.24	6.08e-07	0.00018778
ENSG00000169139	UBE2V2	103.26	46.24	-2.23	0.000101951	0.000961157
ENSG00000114854	TNNC1	43.07	19.38	-2.22	1.25e-05	0.000382441
ENSG00000125538	IL1B	58.95	26.59	-2.22	2.29e-06	0.000248614
ENSG00000167513	CDT1	25	11.28	-2.22	2.53e-05	0.000511182
ENSG00000065328	MCM10	28.99	13.11	-2.21	0.000533904	0.00226378
ENSG00000164104	HMGB2	339.23	153.83	-2.21	2.58e-06	0.000251614
ENSG00000167202	TBC1D2B	21.31	9.65	-2.21	0.00106215	0.00343922
ENSG00000167771	RCOR2	9.66	4.37	-2.21	1.74e-05	0.000439669
ENSG00000122490	PQLC1	19.94	9.05	-2.2	0.000216716	0.00136501
ENSG00000168078	PBK	85.8	38.95	-2.2	0.000324542	0.00171085
ENSG00000111665	CDCA3	58.44	26.72	-2.19	0.000314947	0.00168201
ENSG00000008282	SYPL1	106.65	48.9	-2.18	2.09e-05	0.00046931
ENSG00000130332	LSM7	346.99	159.26	-2.18	9.57e-05	0.000930866
ENSG00000166326	TRIM44	44.38	20.33	-2.18	0.000138267	0.0011044
ENSG00000113300	CNOT6	23.89	11	-2.17	0.000521464	0.00223039
ENSG00000126787	DLGAP5	56.58	26.19	-2.16	6.42e-05	0.000757444
ENSG00000145860	RNF145	77.49	35.83	-2.16	1.61e-05	0.000422179
ENSG00000035499	DEPDC1B	25.37	11.78	-2.15	0.000220706	0.00136665
ENSG00000115163	CENPA	39.71	18.49	-2.15	3.79e-05	0.000587189
ENSG00000121152	NCAPH	59.27	27.55	-2.15	0.000102129	0.00096129
ENSG00000135362	PRR5L	25.52	12	-2.13	0.00317418	0.00722009
ENSG00000159055	MIS18A	35.36	16.59	-2.13	0.000327395	0.00171757
ENSG00000188266	HYKK	13.1	6.15	-2.13	4.37e-05	0.000630547
ENSG00000244563	AC006011.4	51.36	24.09	-2.13	0.00411816	0.00871173
ENSG00000271482	CTB-152G17.4	21.75	10.25	-2.12	0.0252947	0.0353162
ENSG00000172716	SLFN11	23.77	11.28	-2.11	0.00126651	0.00384809
ENSG00000231503	PTMAP4	20.59	9.74	-2.11	0.0233522	0.0330129
ENSG00000051341	POLQ	16.89	8.06	-2.1	0.000116106	0.00103159
ENSG00000109805	NCAPG	60.18	28.63	-2.1	0.000227136	0.00139323
ENSG00000145386	CCNA2	58.77	27.98	-2.1	1.13e-06	0.000228911
ENSG00000169607	CKAP2L	59.85	28.53	-2.1	0.000132213	0.00108597
ENSG00000196584	XRCC2	16.49	7.84	-2.1	3.42e-05	0.000570354
ENSG00000214182	PTMAP5	764.47	364.43	-2.1	0.00306486	0.00704797
ENSG00000241993	RPL38P1	13.38	6.38	-2.1	0.00420367	0.00884157
ENSG00000119917	IFIT3	113.99	54.55	-2.09	1.53e-07	0.000149832
ENSG00000158321	AUTS2	20.59	9.83	-2.09	3.1e-05	0.00054326
ENSG00000184897	H1FX	99.37	47.52	-2.09	8.73e-05	0.000890316
ENSG00000224908	TIMM8BP2	25.54	12.26	-2.08	0.017829	0.0264014
ENSG00000233125	ACTBP12	10.03	4.83	-2.08	0.00643647	0.0120011
ENSG00000117650	NEK2	31.41	15.2	-2.07	7.46e-05	0.000825292
ENSG00000136122	BORA	12.87	6.22	-2.07	0.000664783	0.00260407
ENSG00000186185	KIF18B	46.09	22.22	-2.07	0.000109033	0.000995907
ENSG00000237649	KIFC1	78.07	37.67	-2.07	2.62e-06	0.000251614
ENSG00000105011	ASF1B	53	25.73	-2.06	3.4e-05	0.000570354
ENSG00000122483	CCDC18	19.99	9.69	-2.06	0.000363714	0.00181826
ENSG00000135476	ESPL1	25.2	12.26	-2.06	0.00115321	0.00362015
ENSG00000159164	SV2A	31.87	15.49	-2.06	5.81e-06	0.000311945
ENSG00000160949	TONSL	19.04	9.24	-2.06	0.000210708	0.0013445
ENSG00000169679	BUB1	95.19	46.18	-2.06	7.14e-06	0.000336488
ENSG00000134049	IER3IP1	22.94	11.17	-2.05	3.99e-05	0.000602991
ENSG00000163399	ATP1A1	181.48	88.45	-2.05	6.53e-09	2.31e-05
ENSG00000165490	DDIAS	22.35	10.92	-2.05	0.000128951	0.00108067
ENSG00000170085	SIMC1	10.54	5.14	-2.05	0.00172881	0.00467393
ENSG00000099849	RASSF7	13.74	6.72	-2.04	0.00012499	0.00106532
ENSG00000101057	MYBL2	53.91	26.42	-2.04	9.52e-05	0.000929325
ENSG00000148773	MKI67	49.42	24.23	-2.04	0.00194693	0.00505477
ENSG00000158164	TMSB15A	125.06	61.4	-2.04	2.06e-06	0.000236581
ENSG00000101447	FAM83D	41.22	20.28	-2.03	1.8e-05	0.00044469
ENSG00000106462	EZH2	77.35	38.05	-2.03	5.76e-06	0.000311945
ENSG00000113328	CCNG1	45.72	22.51	-2.03	0.000806825	0.00288655
ENSG00000144451	SPAG16	11.16	5.51	-2.03	9.32e-05	0.000927438
ENSG00000198719	DLL1	28.3	13.92	-2.03	3.4e-05	0.000570354
ENSG00000243014	PTMAP8	32	15.73	-2.03	0.00431366	0.00902759
ENSG00000109685	WHSC1	57.42	28.43	-2.02	1.67e-05	0.000427983
ENSG00000111906	HDDC2	108.54	53.83	-2.02	3.82e-06	0.000283875
ENSG00000085999	RAD54L	22.26	11.09	-2.01	0.00094812	0.00320818
ENSG00000121716	PILRB	17.72	8.81	-2.01	0.00333654	0.00747797
ENSG00000165480	SKA3	32.27	16.09	-2.01	3.05e-05	0.000542982
ENSG00000175305	CCNE2	17.44	8.69	-2.01	7.4e-05	0.000820289
ENSG00000186871	ERCC6L	11.16	5.54	-2.01	7.44e-06	0.000336873
ENSG00000066056	TIE1	18.49	9.26	-2	0.00149344	0.00425736
ENSG00000077348	EXOSC5	61.13	30.55	-2	0.00050103	0.00218192
ENSG00000162063	CCNF	17.12	8.55	-2	4.77e-05	0.00065684
ENSG00000164305	CASP3	86.16	42.99	-2	9.89e-06	0.000351483
ENSG00000235636	NUS1P1	20.21	10.08	-2	0.000302215	0.00164383
ENSG00000013810	TACC3	89.28	44.84	-1.99	0.000408162	0.00196186
ENSG00000087586	AURKA	148.43	74.77	-1.99	5.22e-07	0.00018778
ENSG00000110090	CPT1A	16.22	8.17	-1.99	1.74e-06	0.000228911
ENSG00000136943	CTSV	22.85	11.46	-1.99	3.63e-05	0.000579064
ENSG00000101040	ZMYND8	58.49	29.58	-1.98	0.000148551	0.00113425
ENSG00000131470	PSMC3IP	44.79	22.63	-1.98	5.63e-06	0.000311945
ENSG00000149948	HMGA2	167.29	84.69	-1.98	1.22e-05	0.000382441
ENSG00000166582	CENPV	93.48	47.1	-1.98	9.68e-05	0.00093253
ENSG00000169684	CHRNA5	15.99	8.06	-1.98	0.00273141	0.00645847
ENSG00000185885	IFITM1	62.6	31.66	-1.98	7.73e-05	0.000844517
ENSG00000213390	ARHGAP19	21.06	10.61	-1.98	7.95e-05	0.000850026
ENSG00000119922	IFIT2	75.77	38.49	-1.97	6.52e-06	0.000330214
ENSG00000135903	PAX3	16.08	8.16	-1.97	0.00315781	0.00719402
ENSG00000213033	AURKAPS1	12.57	6.38	-1.97	0.00294153	0.00681784
ENSG00000071539	TRIP13	48.11	24.49	-1.96	1.56e-05	0.000416582
ENSG00000080986	NDC80	36.8	18.74	-1.96	0.000714993	0.00272203
ENSG00000109084	TMEM97	45.25	23.13	-1.96	0.00033309	0.00173006
ENSG00000137656	BUD13	21.18	10.81	-1.96	5.97e-07	0.00018778
ENSG00000167325	RRM1	143.79	73.29	-1.96	0.000143731	0.00112577
ENSG00000170312	CDK1	76.97	39.21	-1.96	3e-05	0.000540499
ENSG00000171320	ESCO2	25.86	13.22	-1.96	0.00120727	0.0037319
ENSG00000111206	FOXM1	124.61	64.05	-1.95	2.98e-05	0.000540499
ENSG00000197744	PTMAP2	716.94	368.11	-1.95	0.000205345	0.00132615
ENSG00000127564	PKMYT1	34.61	17.82	-1.94	0.00215972	0.00545653
ENSG00000130299	GTPBP3	38.12	19.61	-1.94	0.000316455	0.00168699
ENSG00000137804	NUSAP1	82.39	42.57	-1.94	0.000550747	0.00230191
ENSG00000196911	KPNA5	11.93	6.14	-1.94	0.00610479	0.011533
ENSG00000197724	PHF2	19.5	10.03	-1.94	7.85e-05	0.000848252
ENSG00000225972	MTND1P23	1056.17	545.33	-1.94	0.00228416	0.00568519
ENSG00000089685	BIRC5	130.52	67.7	-1.93	2e-05	0.000461014
ENSG00000105409	ATP1A3	22.74	11.76	-1.93	6.78e-05	0.000783618
ENSG00000112941	PAPD7	16.56	8.57	-1.93	0.00020112	0.00131041
ENSG00000129534	MIS18BP1	22.21	11.49	-1.93	0.00106752	0.00345091
ENSG00000134057	CCNB1	257.8	133.66	-1.93	1.27e-05	0.000382441
ENSG00000134222	PSRC1	79.6	41.15	-1.93	1.03e-05	0.000352366
ENSG00000165672	PRDX3	271.73	141.07	-1.93	1.45e-06	0.000228911
ENSG00000196739	COL27A1	17.95	9.32	-1.93	0.000137334	0.00110168
ENSG00000103351	CLUAP1	20.22	10.51	-1.92	0.000216665	0.00136501
ENSG00000134690	CDCA8	95.55	49.89	-1.92	1.78e-05	0.00044469
ENSG00000231300	EZH2P1	44.6	23.21	-1.92	0.00338898	0.00756202
ENSG00000233966	UBE2SP1	65.75	34.31	-1.92	0.00115853	0.003631
ENSG00000120802	TMPO	126.25	66.08	-1.91	7.97e-05	0.000850026
ENSG00000131153	GINS2	35.63	18.7	-1.91	0.000358545	0.00180628
ENSG00000187514	PTMA	1115.25	586.4	-1.9	3.57e-06	0.000283268
ENSG00000232794	HNRNPDP1	36.92	19.42	-1.9	5.2e-05	0.000685605
ENSG00000267736	HMGB2P1	12.47	6.55	-1.9	0.00597476	0.0113606
ENSG00000115738	ID2	44.42	23.52	-1.89	0.000592315	0.00240203
ENSG00000184661	CDCA2	34.22	18.15	-1.89	4.1e-05	0.000611789
ENSG00000117906	RCN2	120.18	63.77	-1.88	8.36e-05	0.000870649
ENSG00000138646	HERC5	41.15	21.84	-1.88	2.78e-05	0.000525384
ENSG00000145016	KIAA0226	21.34	11.37	-1.88	0.00393211	0.00843068
ENSG00000158402	CDC25C	23.81	12.68	-1.88	5.85e-06	0.000311945
ENSG00000125148	MT2A	145.21	77.69	-1.87	0.00165235	0.00451931
ENSG00000139437	TCHP	13.89	7.42	-1.87	0.00462755	0.00945833
ENSG00000173011	TADA2B	15.72	8.41	-1.87	0.000419991	0.00199875
ENSG00000224837	GCSHP5	61.94	33.16	-1.87	0.00058459	0.00238625
ENSG00000085872	CHERP	76.37	40.99	-1.86	3.1e-05	0.00054326
ENSG00000104081	BMF	16.14	8.69	-1.86	0.0010874	0.00349398
ENSG00000108106	UBE2S	198.39	106.49	-1.86	0.000110126	0.00100398
ENSG00000184990	SIVA1	133.13	71.61	-1.86	8.75e-05	0.000890316
ENSG00000198826	ARHGAP11A	37.19	20.04	-1.86	6.15e-05	0.000747068
ENSG00000117407	ARTN	14.48	7.81	-1.85	0.00159659	0.0044448
ENSG00000123136	DDX39A	234.28	126.34	-1.85	1.93e-06	0.000228911
ENSG00000132773	TOE1	29.31	15.85	-1.85	0.00090182	0.00310345
ENSG00000143401	ANP32E	202.76	109.67	-1.85	0.000184996	0.0012675
ENSG00000153721	CNKSR3	39.99	21.58	-1.85	1.31e-05	0.000388004
ENSG00000171241	SHCBP1	64.91	35.14	-1.85	0.00143837	0.00415498
ENSG00000198888	MT-ND1	11636.9	6282.09	-1.85	0.000476047	0.00213849
ENSG00000230356	NCAPD2P1	13.15	7.1	-1.85	9.83e-06	0.000351311
ENSG00000234664	HMGN2P5	914.7	495.63	-1.85	5.39e-05	0.000702266
ENSG00000092470	WDR76	13.46	7.32	-1.84	2.32e-05	0.000491902
ENSG00000121211	MND1	13.61	7.39	-1.84	0.00136896	0.00404005
ENSG00000133193	FAM104A	71.79	39.05	-1.84	3.53e-05	0.000577588
ENSG00000143632	ACTA1	14.13	7.66	-1.84	0.0230405	0.0326509
ENSG00000175899	A2M	23.38	12.69	-1.84	0.000596675	0.00240971
ENSG00000197299	BLM	13.73	7.46	-1.84	0.00100848	0.00333922
ENSG00000245910	SNHG6	230.85	125.45	-1.84	0.000336632	0.00173965
ENSG00000003137	CYP26B1	22.87	12.51	-1.83	0.000798463	0.00287604
ENSG00000068489	PRR11	103.35	56.34	-1.83	0.000302599	0.00164383
ENSG00000114115	RBP1	159.31	87.11	-1.83	0.000246124	0.00145763
ENSG00000134602	STK26	57.09	31.16	-1.83	5.81e-05	0.00072139
ENSG00000151725	CENPU	49.42	26.96	-1.83	0.000217037	0.00136556
ENSG00000153989	NUS1	15.49	8.45	-1.83	4.22e-05	0.000619276
ENSG00000158163	DZIP1L	11.21	6.12	-1.83	0.00667426	0.0123337
ENSG00000161692	DBF4B	43.58	23.77	-1.83	7.58e-05	0.000835632
ENSG00000176788	BASP1	26.32	14.35	-1.83	0.00029655	0.00162519
ENSG00000213148	AC073465.1	25.32	13.86	-1.83	0.00198373	0.00512902
ENSG00000231468	PRDX3P2	15.72	8.59	-1.83	0.00762582	0.013555
ENSG00000258741	RP11-386M24.4	149.74	81.72	-1.83	0.000270565	0.00154106
ENSG00000010292	NCAPD2	114.96	63.32	-1.82	4.43e-05	0.00063368
ENSG00000092853	CLSPN	41.49	22.84	-1.82	0.000163646	0.00119117
ENSG00000144677	CTDSPL	16.46	9.03	-1.82	8.04e-05	0.000850026
ENSG00000175063	UBE2C	292.67	160.64	-1.82	3.22e-05	0.000557292
ENSG00000184216	IRAK1	154.18	84.76	-1.82	9.41e-05	0.00092777
ENSG00000231007	CDC20P1	55.46	30.54	-1.82	2.85e-05	0.000529753
ENSG00000007062	PROM1	14.59	8.05	-1.81	4.77e-05	0.00065684
ENSG00000077458	FAM76B	16.81	9.3	-1.81	0.00149953	0.00426235
ENSG00000157870	FAM213B	26.95	14.85	-1.81	4.15e-06	0.000284402
ENSG00000185745	IFIT1	137	75.79	-1.81	4.32e-06	0.000284402
ENSG00000250254	PTTG2	16.39	9.04	-1.81	0.00494762	0.00991742
ENSG00000062822	POLD1	53.76	29.81	-1.8	0.00156654	0.004389
ENSG00000076382	SPAG5	94.7	52.5	-1.8	0.000298859	0.00163176
ENSG00000105939	ZC3HAV1	75.98	42.29	-1.8	3.45e-06	0.000280613
ENSG00000109063	MYH3	105.85	58.76	-1.8	0.000565674	0.00233115
ENSG00000112559	MDFI	69.74	38.78	-1.8	6.1e-05	0.000747068
ENSG00000140451	PIF1	19.88	11.06	-1.8	0.02009	0.0291997
ENSG00000163956	LRPAP1	142.85	79.43	-1.8	1.66e-05	0.000427983
ENSG00000166508	MCM7	327.24	181.81	-1.8	3.19e-06	0.000274065
ENSG00000166851	PLK1	93.42	51.83	-1.8	3.78e-05	0.000587189
ENSG00000204681	GABBR1	18.93	10.53	-1.8	0.000948827	0.00320835
ENSG00000217897	HSPE1P8	36.52	20.24	-1.8	0.0144528	0.0222503
ENSG00000229598	PRDX3P1	21.24	11.8	-1.8	0.000237971	0.00142394
ENSG00000079616	KIF22	97.6	54.4	-1.79	8.14e-05	0.000856588
ENSG00000115687	PASK	14.45	8.06	-1.79	0.0292032	0.0398806
ENSG00000119630	PGF	218.28	121.72	-1.79	1.54e-05	0.000415869
ENSG00000133026	MYH10	69.57	38.97	-1.79	7.29e-05	0.000817745
ENSG00000133055	MYBPH	112.86	62.95	-1.79	1.97e-05	0.000461014
ENSG00000138131	LOXL4	112.9	63.11	-1.79	6.05e-06	0.000319371
ENSG00000138668	HNRNPD	665	371.65	-1.79	4.98e-06	0.000301157
ENSG00000142945	KIF2C	66.74	37.35	-1.79	0.000108286	0.000992168
ENSG00000173272	MZT2A	350.71	196.12	-1.79	0.000787553	0.00285251
ENSG00000178295	GEN1	20.15	11.24	-1.79	0.000976084	0.00326629
ENSG00000198056	PRIM1	25.85	14.45	-1.79	0.0021675	0.00546914
ENSG00000259179	UBE2CP4	30.03	16.81	-1.79	0.00373419	0.00813722
ENSG00000112029	FBXO5	52.97	29.72	-1.78	7.79e-06	0.000343336
ENSG00000117399	CDC20	208.44	117.09	-1.78	0.000286818	0.00159394
ENSG00000132182	NUP210	15.7	8.8	-1.78	2e-05	0.000461014
ENSG00000180370	PAK2	41.1	23.15	-1.78	6.27e-05	0.00075051
ENSG00000009709	PAX7	25.19	14.27	-1.77	1.84e-05	0.000448379
ENSG00000069956	MAPK6	26.93	15.24	-1.77	0.00119339	0.00370464
ENSG00000159173	TNNI1	371.8	209.65	-1.77	2.51e-05	0.000508768
ENSG00000174371	EXO1	13.9	7.84	-1.77	0.0233891	0.033046
ENSG00000179361	ARID3B	12.8	7.23	-1.77	0.000417623	0.00199425
ENSG00000187951	ARHGAP11B	12.51	7.07	-1.77	0.000851879	0.00298412
ENSG00000198830	HMGN2	115.51	65.25	-1.77	0.000644724	0.00255698
ENSG00000086712	TXLNG	13.25	7.51	-1.76	3.05e-05	0.000542982
ENSG00000107957	SH3PXD2A	25.85	14.69	-1.76	5.33e-06	0.000311945
ENSG00000119681	LTBP2	63.85	36.25	-1.76	0.000586805	0.00238629
ENSG00000134480	CCNH	88.18	50.18	-1.76	0.00104295	0.00340337
ENSG00000156802	ATAD2	55.86	31.81	-1.76	2.21e-05	0.000481097
ENSG00000198554	WDHD1	25.69	14.6	-1.76	0.00564192	0.0109369
ENSG00000250317	SMIM20	18.49	10.53	-1.76	0.00141385	0.00411456
ENSG00000257779	RP11-848D3.4	19.7	11.21	-1.76	0.0016059	0.00445249
ENSG00000066279	ASPM	34.53	19.73	-1.75	0.000202785	0.00131687
ENSG00000085840	ORC1	38.94	22.29	-1.75	2.06e-05	0.000468431
ENSG00000104147	OIP5	19.91	11.4	-1.75	0.001181	0.00367783
ENSG00000104879	CKM	30.43	17.36	-1.75	0.000680961	0.00264272
ENSG00000119403	PHF19	233.82	133.78	-1.75	0.000405919	0.00195428
ENSG00000123737	EXOSC9	38.01	21.72	-1.75	0.000327861	0.00171757
ENSG00000127191	TRAF2	28.18	16.12	-1.75	0.00579614	0.0111405
ENSG00000135451	TROAP	56.31	32.16	-1.75	0.000178343	0.00124068
ENSG00000138160	KIF11	30.72	17.56	-1.75	0.00018524	0.0012675
ENSG00000149503	INCENP	46.18	26.38	-1.75	5.34e-05	0.000700058
ENSG00000160072	ATAD3B	35.78	20.42	-1.75	0.00120819	0.00373251
ENSG00000163909	HEYL	35.97	20.55	-1.75	1.58e-06	0.000228911
ENSG00000165502	RPL36AL	280.81	160.88	-1.75	3.27e-05	0.000558765
ENSG00000247556	OIP5-AS1	29.48	16.87	-1.75	4.24e-05	0.000619358
ENSG00000075303	SLC25A40	19.33	11.1	-1.74	0.000270097	0.00154071
ENSG00000158290	CUL4B	34.62	19.9	-1.74	0.000125994	0.00106922
ENSG00000160957	RECQL4	87.97	50.51	-1.74	0.00160124	0.00445099
ENSG00000168077	SCARA3	20.11	11.55	-1.74	8.62e-05	0.00088852
ENSG00000170791	CHCHD7	58.91	33.8	-1.74	0.000568102	0.00233779
ENSG00000250347	AC005740.4	20.26	11.63	-1.74	0.00231878	0.00574455
ENSG00000067057	PFKP	58.07	33.6	-1.73	0.000117247	0.00103345
ENSG00000093009	CDC45	22.62	13.05	-1.73	0.0013816	0.00405738
ENSG00000117724	CENPF	106.2	61.41	-1.73	0.000538819	0.00227312
ENSG00000137965	IFI44	213.92	123.53	-1.73	0.000130129	0.00108238
ENSG00000157985	AGAP1	27.89	16.15	-1.73	0.00123663	0.0037887
ENSG00000169764	UGP2	95.99	55.63	-1.73	0.000332978	0.00173006
ENSG00000184058	TBX1	23.85	13.78	-1.73	0.00134113	0.00398802
ENSG00000253954	HMGN1P38	139.62	80.74	-1.73	0.000699631	0.00269379
ENSG00000100410	PHF5A	158.82	92.08	-1.72	0.000206418	0.00132792
ENSG00000129493	HEATR5A	18.4	10.7	-1.72	0.00526745	0.0104001
ENSG00000130203	APOE	74.25	43.1	-1.72	0.000326564	0.00171593
ENSG00000130844	ZNF331	13.09	7.61	-1.72	0.00149145	0.00425381
ENSG00000133321	RARRES3	18.61	10.82	-1.72	0.00456869	0.00938711
ENSG00000154839	SKA1	17.85	10.36	-1.72	9.2e-06	0.000347826
ENSG00000168795	ZBTB5	12.56	7.31	-1.72	2.49e-05	0.000507558
ENSG00000215472	RPL17-C18orf32	30.7	17.81	-1.72	0.00279466	0.00657356
ENSG00000224126	UBE2SP2	140.25	81.68	-1.72	6.89e-05	0.000783618
ENSG00000036549	ZZZ3	50.82	29.74	-1.71	0.000485402	0.0021526
ENSG00000104442	ARMC1	44.27	25.92	-1.71	0.000199721	0.00130419
ENSG00000122966	CIT	27.56	16.09	-1.71	0.00222687	0.00558037
ENSG00000144231	POLR2D	81.78	47.88	-1.71	0.000123778	0.00106208
ENSG00000180178	FAR2P1	13.9	8.12	-1.71	0.0126009	0.0199541
ENSG00000198677	TTC37	46.93	27.52	-1.71	0.000420721	0.00199875
ENSG00000237161	RP11-32B5.1	13.43	7.85	-1.71	0.000289752	0.00160293
ENSG00000040275	SPDL1	53.36	31.45	-1.7	0.000147173	0.00113212
ENSG00000100416	TRMU	55.36	32.51	-1.7	7.7e-05	0.000842636
ENSG00000106976	DNM1	32.19	18.92	-1.7	0.000476648	0.00213849
ENSG00000112972	HMGCS1	80.76	47.42	-1.7	0.00126524	0.00384809
ENSG00000113810	SMC4	176.99	103.87	-1.7	0.00188994	0.00495541
ENSG00000116962	NID1	73.59	43.33	-1.7	4.73e-05	0.00065684
ENSG00000124207	CSE1L	108.77	64.08	-1.7	8.79e-06	0.000346033
ENSG00000126878	AIF1L	13.36	7.87	-1.7	0.000570361	0.00234544
ENSG00000129757	CDKN1C	19.96	11.74	-1.7	0.00136889	0.00404005
ENSG00000138829	FBN2	17.14	10.06	-1.7	0.00016801	0.00121182
ENSG00000140525	FANCI	40.32	23.72	-1.7	2.93e-05	0.00053689
ENSG00000163507	KIAA1524	60.18	35.47	-1.7	0.00173537	0.00468088
ENSG00000198805	PNP	40.71	23.88	-1.7	0.000137321	0.00110168
ENSG00000226950	DANCR	99.69	58.78	-1.7	1.29e-06	0.000228911
ENSG00000090447	TFAP4	37.25	21.99	-1.69	0.00442912	0.0091905
ENSG00000106538	RARRES2	49.31	29.21	-1.69	0.00232366	0.00575393
ENSG00000109062	SLC9A3R1	57	33.69	-1.69	0.000504148	0.00218452
ENSG00000130595	TNNT3	23.51	13.93	-1.69	0.0128498	0.0202645
ENSG00000132646	PCNA	158.81	94.12	-1.69	4.24e-06	0.000284402
ENSG00000136490	LIMD2	150.28	88.75	-1.69	0.000857034	0.00299544
ENSG00000165304	MELK	43.07	25.53	-1.69	0.000585575	0.00238625
ENSG00000167874	TMEM88	73.84	43.76	-1.69	0.000342757	0.00176
ENSG00000179750	APOBEC3B	30.6	18.16	-1.69	9.42e-05	0.00092777
ENSG00000187608	ISG15	276.42	163.69	-1.69	3.62e-05	0.000579064
ENSG00000204536	CCHCR1	21.36	12.64	-1.69	0.00442093	0.00918111
ENSG00000102317	RBM3	148.9	88.53	-1.68	1.31e-05	0.000388004
ENSG00000104738	MCM4	333.43	198.72	-1.68	5.01e-05	0.000673902
ENSG00000111752	PHC1	15.83	9.44	-1.68	0.0127251	0.0201186
ENSG00000136715	SAP130	38.93	23.18	-1.68	5.53e-05	0.000704801
ENSG00000148400	NOTCH1	30.41	18.11	-1.68	0.000192163	0.00129108
ENSG00000149532	CPSF7	99.91	59.5	-1.68	0.00432294	0.00903089
ENSG00000092036	HAUS4	18.01	10.79	-1.67	0.00483942	0.00976208
ENSG00000100908	EMC9	30.57	18.28	-1.67	3.08e-05	0.000542982
ENSG00000108406	DHX40	44.64	26.69	-1.67	0.000614804	0.00246089
ENSG00000114956	DGUOK	150.33	90.08	-1.67	0.00148798	0.00425201
ENSG00000127586	CHTF18	20.98	12.54	-1.67	0.00248387	0.00603245
ENSG00000134824	FADS2	61.88	36.98	-1.67	0.000266495	0.00152908
ENSG00000139880	CDH24	14.68	8.8	-1.67	2.82e-05	0.000527667
ENSG00000141068	KSR1	33.5	20.08	-1.67	0.0163296	0.0244801
ENSG00000158869	FCER1G	15.77	9.45	-1.67	0.00240289	0.00588333
ENSG00000167670	CHAF1A	51.18	30.58	-1.67	0.00232623	0.0057557
ENSG00000168496	FEN1	83.22	49.91	-1.67	0.000199462	0.00130395
ENSG00000258648	UBE2CP1	36.05	21.56	-1.67	0.00622439	0.0117062
ENSG00000273173	SNURF	125.97	75.31	-1.67	0.0144572	0.0222512
ENSG00000079459	FDFT1	336.91	203.3	-1.66	1.26e-06	0.000228911
ENSG00000088325	TPX2	134.29	80.82	-1.66	5.72e-06	0.000311945
ENSG00000103540	CCP110	15.89	9.59	-1.66	0.0290125	0.0396756
ENSG00000163131	CTSS	56.63	34.09	-1.66	5.94e-05	0.000731812
ENSG00000166181	API5	53.08	31.91	-1.66	0.000195152	0.00129308
ENSG00000169750	RAC3	87.45	52.58	-1.66	0.000152003	0.00115295
ENSG00000221829	FANCG	55.87	33.58	-1.66	0.00445525	0.00923165
ENSG00000235554	AC005822.1	23.55	14.19	-1.66	0.000177138	0.00123806
ENSG00000119333	WDR34	83.06	50.32	-1.65	0.000299875	0.00163426
ENSG00000119866	BCL11A	15.38	9.34	-1.65	0.00990609	0.0166255
ENSG00000122643	NT5C3A	47.87	29.02	-1.65	0.00102128	0.00337207
ENSG00000135424	ITGA7	68.63	41.7	-1.65	0.000805544	0.00288383
ENSG00000153885	KCTD15	20.82	12.64	-1.65	0.000360339	0.0018091
ENSG00000185838	GNB1L	16.93	10.25	-1.65	0.0107943	0.0176958
ENSG00000196591	HDAC2	360.39	218.84	-1.65	0.000112289	0.00101146
ENSG00000205581	HMGN1	259.91	157.78	-1.65	0.000141286	0.00111808
ENSG00000100034	PPM1F	57.53	35.05	-1.64	0.000166387	0.00120583
ENSG00000109083	IFT20	25.79	15.68	-1.64	0.00382364	0.00826458
ENSG00000121940	CLCC1	30.37	18.56	-1.64	0.000323581	0.00170944
ENSG00000138758	2017-09-11	592.4	360.73	-1.64	0.000189973	0.00128193
ENSG00000146670	CDCA5	81.74	49.88	-1.64	9.48e-06	0.000347826
ENSG00000151640	DPYSL4	14.62	8.89	-1.64	0.00186072	0.00491499
ENSG00000167244	IGF2	5031.6	3069.89	-1.64	0.000389855	0.00190351
ENSG00000167900	TK1	149.89	91.49	-1.64	0.00111298	0.00354126
ENSG00000174547	MRPL11	97.09	59.05	-1.64	7.9e-05	0.000848252
ENSG00000185686	PRAME	360.74	219.33	-1.64	2.76e-05	0.000524747
ENSG00000187741	FANCA	35	21.37	-1.64	0.00622869	0.0117067
ENSG00000088882	CPXM1	33.56	20.57	-1.63	0.00067642	0.00263032
ENSG00000104375	STK3	25.22	15.43	-1.63	0.000160241	0.00117312
ENSG00000106689	LHX2	16.29	10.01	-1.63	0.00124058	0.00379884
ENSG00000124767	GLO1	275.41	168.5	-1.63	4.59e-05	0.000648863
ENSG00000154920	EME1	24.59	15.05	-1.63	0.000114908	0.00102873
ENSG00000162775	RBM15	15.89	9.77	-1.63	7.14e-05	0.000805513
ENSG00000164611	PTTG1	178.67	109.52	-1.63	9.97e-05	0.000950166
ENSG00000165501	LRR1	31.44	19.24	-1.63	0.000157426	0.00117299
ENSG00000168389	MFSD2A	13.98	8.6	-1.63	0.00165682	0.00452099
ENSG00000198336	MYL4	200.6	123.35	-1.63	0.000144077	0.00112577
ENSG00000204219	TCEA3	18.7	11.5	-1.63	0.00125912	0.00383557
ENSG00000232531	AC027612.1	17.18	10.55	-1.63	0.00259494	0.00621345
ENSG00000234819	RP11-336N8.4	50.02	30.66	-1.63	0.0064792	0.0120616
ENSG00000249014	HMGN2P4	15.99	9.81	-1.63	0.021642	0.031047
ENSG00000118193	KIF14	20.39	12.55	-1.62	0.00040804	0.00196186
ENSG00000123473	STIL	38.87	23.99	-1.62	0.000427264	0.00200971
ENSG00000153179	RASSF3	23.33	14.41	-1.62	2.77e-05	0.000524747
ENSG00000171475	WIPF2	20.7	12.76	-1.62	0.000360717	0.00180945
ENSG00000214223	HNRNPA1P10	26.98	16.65	-1.62	0.0111862	0.0181455
ENSG00000138035	PNPT1	60.34	37.4	-1.61	0.0231954	0.0328229
ENSG00000140332	TLE3	31.42	19.49	-1.61	0.0290485	0.0397157
ENSG00000141556	TBCD	45.39	28.19	-1.61	0.00452829	0.0093237
ENSG00000146263	MMS22L	17.93	11.14	-1.61	0.00533148	0.0104807
ENSG00000206418	RAB12	29.36	18.23	-1.61	0.000507746	0.00219574
ENSG00000229806	RPS15P5	13.23	8.2	-1.61	0.00891902	0.0153151
ENSG00000010219	DYRK4	27.96	17.48	-1.6	0.0007831	0.00284506
ENSG00000104331	IMPAD1	61.4	38.44	-1.6	0.000461344	0.00209828
ENSG00000105767	CADM4	39.83	24.9	-1.6	5.53e-05	0.000704801
ENSG00000124532	MRS2	23.65	14.77	-1.6	0.000454001	0.00208315
ENSG00000125445	MRPS7	161.09	100.74	-1.6	0.000173523	0.00122595
ENSG00000138796	HADH	25.98	16.22	-1.6	4.85e-05	0.000659253
ENSG00000140320	BAHD1	16.39	10.26	-1.6	4.62e-05	0.000649637
ENSG00000140365	COMMD4	62.39	38.94	-1.6	0.000506759	0.00219309
ENSG00000156970	BUB1B	60.91	38.15	-1.6	0.00217115	0.0054736
ENSG00000163939	PBRM1	38.52	24.03	-1.6	0.00320498	0.00727322
ENSG00000166272	WBP1L	28.56	17.89	-1.6	1.48e-05	0.000414267
ENSG00000236801	RPL24P8	193.56	120.73	-1.6	0.000393135	0.00191633
ENSG00000006042	TMEM98	44.62	28.14	-1.59	0.000204161	0.00132142
ENSG00000070018	LRP6	18.45	11.59	-1.59	0.00388012	0.00835587
ENSG00000105341	ATP5SL	120.21	75.71	-1.59	1.5e-05	0.000414267
ENSG00000114770	ABCC5	52.44	33.06	-1.59	0.00212445	0.00539299
ENSG00000116133	DHCR24	76.44	48.1	-1.59	2.62e-06	0.000251614
ENSG00000124275	MTRR	27.72	17.46	-1.59	0.0145797	0.0223986
ENSG00000132463	GRSF1	121.38	76.55	-1.59	6.61e-05	0.000773331
ENSG00000138180	CEP55	59.06	37.1	-1.59	0.000990075	0.00329127
ENSG00000146918	NCAPG2	58.96	37.15	-1.59	0.00281327	0.00660145
ENSG00000152082	MZT2B	370.62	233.43	-1.59	0.00019432	0.00129267
ENSG00000162607	USP1	50.28	31.57	-1.59	0.000138423	0.0011044
ENSG00000164086	DUSP7	21.16	13.35	-1.59	0.00149778	0.0042615
ENSG00000173706	HEG1	48.94	30.82	-1.59	0.00542406	0.0106022
ENSG00000189159	HN1	706.44	445.47	-1.59	0.000205344	0.00132615
ENSG00000213005	PTTG3P	13.54	8.53	-1.59	0.00255677	0.0061554
ENSG00000255397	AC022182.2	30.17	18.99	-1.59	5.67e-05	0.000710425
ENSG00000105983	LMBR1	46.81	29.7	-1.58	3.56e-05	0.000579064
ENSG00000136108	CKAP2	27.66	17.53	-1.58	0.000796243	0.00287157
ENSG00000137310	TCF19	18.14	11.51	-1.58	0.000522509	0.0022332
ENSG00000137807	KIF23	47.96	30.32	-1.58	0.000345041	0.00176709
ENSG00000141577	CEP131	18.56	11.78	-1.58	0.00176218	0.00473576
ENSG00000144554	FANCD2	20.51	12.95	-1.58	0.00580157	0.0111405
ENSG00000149485	FADS1	75.11	47.42	-1.58	1.38e-05	0.000395688
ENSG00000166803	KIAA0101	195.33	124.01	-1.58	1.26e-05	0.000382441
ENSG00000169288	MRPL1	65.86	41.77	-1.58	0.00835184	0.0145543
ENSG00000172086	KRCC1	31.23	19.8	-1.58	1.5e-05	0.000414267
ENSG00000215252	GOLGA8B	31.88	20.23	-1.58	0.000780394	0.00284179
ENSG00000240801	AC132217.4	5915.69	3750.6	-1.58	0.00326441	0.00737953
ENSG00000011426	ANLN	129.37	82.2	-1.57	0.00397931	0.0085163
ENSG00000099864	PALM	42.83	27.21	-1.57	0.0051973	0.0102967
ENSG00000099901	RANBP1	246.08	156.7	-1.57	1.51e-05	0.000414267
ENSG00000100526	CDKN3	35.55	22.62	-1.57	0.00168495	0.00457009
ENSG00000112893	MAN2A1	46.92	29.87	-1.57	0.00363891	0.00797703
ENSG00000115457	IGFBP2	707.78	451.2	-1.57	2.58e-05	0.000514481
ENSG00000120437	ACAT2	141.18	90	-1.57	3.49e-06	0.000280699
ENSG00000137094	DNAJB5	15.56	9.93	-1.57	0.000402229	0.00194093
ENSG00000138778	CENPE	20.08	12.76	-1.57	0.0380886	0.0496865
ENSG00000139624	CERS5	81.63	51.84	-1.57	0.00126142	0.00384057
ENSG00000142731	PLK4	36.18	23.02	-1.57	0.00212932	0.005403
ENSG00000148908	RGS10	69.65	44.49	-1.57	0.000350294	0.00178315
ENSG00000170891	CYTL1	23.27	14.78	-1.57	0.00358221	0.00789317
ENSG00000173153	ESRRA	18.76	11.93	-1.57	0.00608859	0.0115098
ENSG00000173226	IQCB1	30.36	19.37	-1.57	0.000247474	0.00146289
ENSG00000178188	SH2B1	39.54	25.16	-1.57	0.0110688	0.0180048
ENSG00000183955	SETD8	22.75	14.48	-1.57	0.000698103	0.00269144
ENSG00000188375	H3F3C	49.36	31.51	-1.57	0.00300408	0.00694086
ENSG00000204209	DAXX	104.32	66.44	-1.57	0.00035615	0.00180137
ENSG00000005022	SLC25A5	293.27	187.58	-1.56	3.07e-05	0.000542982
ENSG00000130312	MRPL34	116.29	74.62	-1.56	0.0012188	0.0037537
ENSG00000139842	CUL4A	70.08	45	-1.56	0.00334491	0.0074922
ENSG00000149929	HIRIP3	21.75	13.94	-1.56	0.00117788	0.00367009
ENSG00000150593	PDCD4	78.73	50.35	-1.56	0.00630608	0.0118219
ENSG00000158623	COPG2	40.43	25.88	-1.56	6.36e-05	0.000755239
ENSG00000163132	MSX1	19.91	12.75	-1.56	0.000928142	0.00316953
ENSG00000163535	SGOL2	52.4	33.55	-1.56	0.000172499	0.00122499
ENSG00000230823	CBX1P1	26.18	16.77	-1.56	0.00503358	0.0100466
ENSG00000236319	CTD-2033D24.2	47.53	30.42	-1.56	3.37e-05	0.000568725
ENSG00000249115	HAUS5	15.44	9.88	-1.56	0.00818849	0.0143164
ENSG00000250654	RP11-834C11.7	25.03	16.04	-1.56	0.0372743	0.0488003
ENSG00000258608	DNAJC19P9	28.96	18.54	-1.56	0.00884757	0.0152058
ENSG00000064199	SPA17	16.29	10.53	-1.55	0.00874242	0.0150959
ENSG00000104728	ARHGEF10	46.74	30.22	-1.55	0.00115271	0.00362015
ENSG00000105290	APLP1	38.38	24.74	-1.55	0.00155126	0.00436288
ENSG00000106624	AEBP1	119.73	77.41	-1.55	0.00153821	0.00433865
ENSG00000111231	GPN3	70.22	45.41	-1.55	0.000236	0.00141648
ENSG00000137760	ALKBH8	16.52	10.65	-1.55	0.00259078	0.00620603
ENSG00000151239	TWF1	62.61	40.39	-1.55	0.000559839	0.00232126
ENSG00000152518	ZFP36L2	83.4	53.64	-1.55	1.4e-05	0.000397527
ENSG00000157456	CCNB2	28.66	18.55	-1.55	0.000159876	0.00117312
ENSG00000158711	ELK4	14.37	9.25	-1.55	0.0259129	0.0360079
ENSG00000180574	EIF2S3L	32.96	21.27	-1.55	0.00055731	0.00231717
ENSG00000184557	SOCS3	41.96	27.14	-1.55	0.000759015	0.00281152
ENSG00000198561	CTNND1	105.36	67.79	-1.55	6.83e-05	0.000783618
ENSG00000203914	HSP90B3P	61.01	39.26	-1.55	0.000129379	0.00108067
ENSG00000255717	SNHG1	236.58	152.39	-1.55	0.000344557	0.00176616
ENSG00000256663	RP11-424C20.2	157.43	101.84	-1.55	0.000125233	0.00106584
ENSG00000259397	RP11-323I15.2	50.24	32.44	-1.55	0.000751066	0.0027928
ENSG00000276043	UHRF1	107.33	69.39	-1.55	7.46e-06	0.000336873
ENSG00000067064	IDI1	76.82	49.8	-1.54	5.56e-06	0.000311945
ENSG00000090621	PABPC4	329.97	214.67	-1.54	8.24e-05	0.000862514
ENSG00000100483	VCPKMT	14.43	9.34	-1.54	0.00405207	0.00861229
ENSG00000100726	TELO2	17.1	11.09	-1.54	0.00215476	0.0054487
ENSG00000108179	PPIF	95.57	62.17	-1.54	8.74e-05	0.000890316
ENSG00000122952	ZWINT	175.23	113.79	-1.54	0.000138697	0.0011044
ENSG00000134453	RBM17	102.58	66.47	-1.54	0.00310179	0.00711338
ENSG00000135912	TTLL4	98.12	63.59	-1.54	0.00151007	0.00428401
ENSG00000138092	CENPO	67.02	43.64	-1.54	0.00239266	0.00587053
ENSG00000148019	CEP78	20.58	13.35	-1.54	0.000610877	0.00244852
ENSG00000148291	SURF2	41.44	26.89	-1.54	0.000859364	0.00299781
ENSG00000160447	PKN3	20.82	13.52	-1.54	0.000382323	0.00187455
ENSG00000160752	FDPS	329.05	213.78	-1.54	0.000192576	0.00129108
ENSG00000163527	STT3B	100.02	64.89	-1.54	0.00611479	0.0115482
ENSG00000183072	NKX2-5	15.85	10.32	-1.54	0.000175792	0.00123733
ENSG00000213160	KLHL23	40.04	25.96	-1.54	0.000120816	0.00105426
ENSG00000227183	HDGFP1	30.38	19.74	-1.54	0.0361958	0.0476328
ENSG00000249859	PVT1	33.3	21.66	-1.54	0.0233257	0.0329834
ENSG00000258734	RP11-112J1.3	15.11	9.82	-1.54	0.0192147	0.0280985
ENSG00000105202	FBL	478.29	313.56	-1.53	2.45e-05	0.00050325
ENSG00000105655	ISYNA1	152.11	99.41	-1.53	0.000421449	0.00199875
ENSG00000117461	PIK3R3	32.92	21.5	-1.53	0.00022755	0.00139431
ENSG00000129910	CDH15	72.37	47.33	-1.53	0.000493963	0.00216649
ENSG00000136888	ATP6V1G1	253.34	165.11	-1.53	3.72e-05	0.000585791
ENSG00000141013	GAS8	33.36	21.86	-1.53	0.000501511	0.00218192
ENSG00000154124	OTULIN	18.74	12.21	-1.53	0.00471508	0.00958379
ENSG00000164329	PAPD4	35.95	23.57	-1.53	0.000163725	0.00119117
ENSG00000173065	FAM222B	30.05	19.58	-1.53	0.00243132	0.00592817
ENSG00000185262	UBALD2	92.82	60.54	-1.53	0.000398742	0.00193242
ENSG00000186834	HEXIM1	40.7	26.64	-1.53	8.64e-06	0.000345955
ENSG00000080608	KIAA0020	34.66	22.85	-1.52	0.00718102	0.0129559
ENSG00000094804	CDC6	66.33	43.59	-1.52	0.0023454	0.00579091
ENSG00000100564	PIGH	28.32	18.58	-1.52	0.0027093	0.00642172
ENSG00000111247	RAD51AP1	39.45	25.97	-1.52	0.0044906	0.0092754
ENSG00000124193	SRSF6	134.44	88.36	-1.52	3.76e-05	0.000586373
ENSG00000128928	IVD	54.75	36.03	-1.52	0.00613439	0.0115777
ENSG00000129353	SLC44A2	130.08	85.79	-1.52	0.00513842	0.0102003
ENSG00000131370	SH3BP5	43.55	28.61	-1.52	7.97e-05	0.000850026
ENSG00000144354	CDCA7	48.8	32.2	-1.52	0.000176318	0.00123806
ENSG00000153443	UBALD1	36.29	23.94	-1.52	0.000769919	0.00282352
ENSG00000174238	PITPNA	76.34	50.15	-1.52	0.00030803	0.00166181
ENSG00000177084	POLE	50.99	33.51	-1.52	0.0159058	0.0239897
ENSG00000178773	CPNE7	16.29	10.7	-1.52	0.000322806	0.00170843
ENSG00000183048	SLC25A10	16.03	10.57	-1.52	0.00633389	0.0118626
ENSG00000196233	LCOR	14.79	9.72	-1.52	0.00925739	0.0157121
ENSG00000196368	NUDT11	15.68	10.33	-1.52	0.00128267	0.00387909
ENSG00000197119	SLC25A29	38.09	25.07	-1.52	0.000415937	0.00198944
ENSG00000198885	ITPRIPL1	14.99	9.83	-1.52	0.000228087	0.00139614
ENSG00000228519	RP11-298C3.2	135.75	89.28	-1.52	0.000655642	0.00258022
ENSG00000102879	CORO1A	18.9	12.48	-1.51	0.0111862	0.0181455
ENSG00000112130	RNF8	27.29	18.12	-1.51	0.0172225	0.0256561
ENSG00000112312	GMNN	44.07	29.27	-1.51	0.000332825	0.00173006
ENSG00000128596	CCDC136	34.7	23.04	-1.51	0.00097552	0.00326629
ENSG00000138346	DNA2	23.84	15.84	-1.51	0.00810171	0.0141901
ENSG00000154734	ADAMTS1	156.84	103.54	-1.51	0.000946377	0.00320598
ENSG00000160753	RUSC1	61.91	40.9	-1.51	6.8e-05	0.000783618
ENSG00000167693	NXN	53.8	35.73	-1.51	0.00077814	0.00283611
ENSG00000168476	REEP4	69.23	45.9	-1.51	0.0016779	0.00455942
ENSG00000178082	TWF1P1	31.16	20.62	-1.51	0.00118655	0.00369284
ENSG00000182871	COL18A1	84.45	55.75	-1.51	0.00195014	0.00505778
ENSG00000213186	TRIM59	30.91	20.42	-1.51	0.0123019	0.0196294
ENSG00000214322	CBX1P2	18.02	11.93	-1.51	0.0205062	0.0296763
ENSG00000215492	HNRNPA1P7	185.84	123.2	-1.51	3.81e-05	0.000587629
ENSG00000255248	RP11-166D19.1	56.72	37.52	-1.51	0.00453043	0.00932483
ENSG00000057252	SOAT1	68.5	45.7	-1.5	0.00391385	0.0084038
ENSG00000075702	WDR62	18.05	12.05	-1.5	0.000117044	0.00103345
ENSG00000099284	H2AFY2	25.94	17.28	-1.5	0.000377913	0.00186069
ENSG00000105997	HOXA3	16.67	11.15	-1.5	0.0220839	0.0315427
ENSG00000120093	HOXB3	72.07	48.15	-1.5	0.000616101	0.00246105
ENSG00000130741	EIF2S3	75.18	50.14	-1.5	3.05e-05	0.000542982
ENSG00000131876	SNRPA1	120.57	80.55	-1.5	0.00414327	0.00874324
ENSG00000132436	FIGNL1	38.35	25.57	-1.5	0.00156553	0.004389
ENSG00000132780	NASP	273.24	181.71	-1.5	0.000135781	0.00110161
ENSG00000134046	MBD2	110.55	73.75	-1.5	0.0091274	0.0155862
ENSG00000143476	DTL	33.91	22.55	-1.5	0.00123234	0.00377952
ENSG00000165669	FAM204A	68.7	45.87	-1.5	0.00102392	0.0033747
ENSG00000166598	HSP90B1	965.26	643.43	-1.5	8.4e-05	0.000873719
ENSG00000171223	JUNB	26.76	17.87	-1.5	0.000162631	0.00118763
ENSG00000177425	PAWR	37.85	25.22	-1.5	0.0058127	0.01115
ENSG00000180398	MCFD2	194.73	129.73	-1.5	0.000149225	0.00113791
ENSG00000196656	AC004057.1	56.51	37.75	-1.5	0.0228441	0.0324353
ENSG00000259706	HSP90B2P	67.09	44.59	-1.5	3.68e-06	0.000283875
ENSG00000058804	NDC1	56.44	37.81	-1.49	9.39e-05	0.00092777
ENSG00000077152	UBE2T	138.98	93.19	-1.49	4.84e-05	0.000659253
ENSG00000103064	SLC7A6	27.44	18.47	-1.49	0.000306897	0.00166136
ENSG00000108468	CBX1	228.37	153.75	-1.49	1.9e-05	0.000455901
ENSG00000113595	TRIM23	15.6	10.47	-1.49	0.0115059	0.018541
ENSG00000120708	TGFBI	30.87	20.67	-1.49	0.000485431	0.0021526
ENSG00000146457	WTAP	141.88	95.2	-1.49	0.000194107	0.00129267
ENSG00000150779	TIMM8B	99.76	66.87	-1.49	0.000196109	0.00129443
ENSG00000151617	EDNRA	43.82	29.45	-1.49	0.00193924	0.00504468
ENSG00000163605	PPP4R2	27.1	18.14	-1.49	0.02762	0.0380464
ENSG00000175265	GOLGA8A	23.56	15.84	-1.49	0.00844744	0.014699
ENSG00000178921	PFAS	53.21	35.73	-1.49	0.000428803	0.00201003
ENSG00000180376	CCDC66	16.85	11.29	-1.49	0.0112701	0.0182564
ENSG00000185697	MYBL1	16.07	10.8	-1.49	0.0035845	0.00789317
ENSG00000205542	TMSB4X	2792.68	1868.41	-1.49	0.000103696	0.00096673
ENSG00000224578	HNRNPA1P48	154.84	103.91	-1.49	0.0004357	0.00202997
ENSG00000250669	RP11-83M16.3	20.75	13.91	-1.49	0.0292917	0.0399736
ENSG00000264168	MTND1P15	129.22	86.79	-1.49	0.0199034	0.0289827
ENSG00000069275	NUCKS1	571.92	387.27	-1.48	0.00250892	0.00606942
ENSG00000099783	HNRNPM	366.65	247.68	-1.48	0.000198128	0.00129958
ENSG00000100479	POLE2	20.64	13.91	-1.48	0.00248943	0.00603722
ENSG00000105968	H2AFV	365.7	246.76	-1.48	1.3e-06	0.000228911
ENSG00000115825	PRKD3	69.97	47.29	-1.48	0.00333666	0.00747797
ENSG00000118495	PLAGL1	79.58	53.77	-1.48	0.000136776	0.00110161
ENSG00000119640	ACYP1	26.01	17.6	-1.48	0.00378686	0.00820364
ENSG00000124299	PEPD	170.85	115.39	-1.48	0.00042047	0.00199875
ENSG00000126970	ZC4H2	38.01	25.68	-1.48	0.00576443	0.011112
ENSG00000131149	GSE1	30.51	20.56	-1.48	0.000710748	0.0027099
ENSG00000131351	HAUS8	63.28	42.69	-1.48	0.000443818	0.00204925
ENSG00000133657	ATP13A3	80.11	54.17	-1.48	0.0254936	0.0355516
ENSG00000136982	DSCC1	24.4	16.52	-1.48	0.000571587	0.00234832
ENSG00000143537	ADAM15	55.14	37.2	-1.48	0.0246784	0.0345793
ENSG00000144668	ITGA9	18.09	12.21	-1.48	0.0178348	0.0264032
ENSG00000151849	CENPJ	19.84	13.44	-1.48	8.98e-06	0.000346383
ENSG00000161547	SRSF2	364.16	245.97	-1.48	0.000114651	0.001028
ENSG00000167842	MIS12	26.55	17.91	-1.48	0.000268335	0.0015341
ENSG00000176108	CHMP6	17.06	11.53	-1.48	0.00371586	0.00810632
ENSG00000177565	TBL1XR1	65.66	44.43	-1.48	0.00288614	0.0067222
ENSG00000181524	RPL24P4	300.93	203.4	-1.48	0.000155379	0.00116804
ENSG00000183684	ALYREF	241.73	163.88	-1.48	5.13e-05	0.000685159
ENSG00000188021	UBQLN2	20.02	13.57	-1.48	0.000386509	0.00189189
ENSG00000232864	CTD-2090I13.2	24.81	16.75	-1.48	0.0310136	0.0419621
ENSG00000236646	LAMTOR5P1	107.77	73.03	-1.48	4.95e-05	0.000668714
ENSG00000033178	UBA6	81.25	55.21	-1.47	0.00714952	0.0129218
ENSG00000049656	CLPTM1L	223.09	152.03	-1.47	0.00026816	0.0015341
ENSG00000056586	RC3H2	40.67	27.76	-1.47	0.00599592	0.0113789
ENSG00000073111	MCM2	88.53	60.42	-1.47	0.000281263	0.00157379
ENSG00000108578	BLMH	77.6	52.7	-1.47	0.00627931	0.0117792
ENSG00000112110	MRPL18	111.16	75.65	-1.47	8.61e-07	0.000228911
ENSG00000112739	PRPF4B	22.06	14.96	-1.47	0.00378038	0.00819525
ENSG00000114391	RPL24	850.37	579.36	-1.47	6.81e-06	0.000330214
ENSG00000117877	CD3EAP	39.6	26.89	-1.47	0.00015217	0.00115295
ENSG00000130713	EXOSC2	76.35	51.83	-1.47	3.45e-07	0.00018778
ENSG00000132967	HMGB1P5	83.04	56.67	-1.47	0.000113813	0.00102284
ENSG00000140350	ANP32A	319.96	218.11	-1.47	6.83e-05	0.000783618
ENSG00000144158	RP11-395L14.17	30.94	21	-1.47	0.000469045	0.00211413
ENSG00000173041	ZNF680	18.24	12.43	-1.47	0.00324321	0.0073486
ENSG00000173894	CBX2	31.92	21.67	-1.47	0.000144222	0.00112577
ENSG00000176619	LMNB2	212.81	144.78	-1.47	0.000260403	0.00150965
ENSG00000183763	TRAIP	23.64	16.03	-1.47	0.000598465	0.00241528
ENSG00000186480	INSIG1	34.22	23.22	-1.47	0.000160244	0.00117312
ENSG00000187742	SECISBP2	33.74	22.98	-1.47	0.00391305	0.0084038
ENSG00000232702	RP3-437C15.1	47.31	32.17	-1.47	0.000290088	0.00160327
ENSG00000254270	ERHP1	237.71	161.32	-1.47	0.000533723	0.00226378
ENSG00000272752	STAG3L5P-PVRIG2P-PILRB	21.21	14.41	-1.47	0.00649327	0.0120725
ENSG00000029993	HMGB3	67.86	46.59	-1.46	0.00132294	0.00394879
ENSG00000106771	TMEM245	89.36	61.39	-1.46	0.00068309	0.00264923
ENSG00000115282	TTC31	16.08	10.98	-1.46	0.00291828	0.00677198
ENSG00000116560	SFPQ	514.37	353.09	-1.46	7.36e-05	0.000820289
ENSG00000123219	CENPK	41.77	28.54	-1.46	0.0146132	0.0224442
ENSG00000126215	XRCC3	20.92	14.31	-1.46	0.00748868	0.0133813
ENSG00000135018	UBQLN1	139.97	95.97	-1.46	0.000565582	0.00233115
ENSG00000147164	SNX12	55.97	38.32	-1.46	0.000184515	0.0012675
ENSG00000152240	HAUS1	44	30.11	-1.46	0.00548283	0.0106967
ENSG00000163362	C1orf106	22.92	15.65	-1.46	0.00229803	0.00571244
ENSG00000170043	TRAPPC1	316.6	217.56	-1.46	0.000872402	0.00303426
ENSG00000176894	PXMP2	29.93	20.45	-1.46	0.00638771	0.0119385
ENSG00000182973	CNOT10	22.64	15.54	-1.46	0.0306295	0.0414999
ENSG00000188985	DHFRP1	62.97	43.03	-1.46	0.000287203	0.00159394
ENSG00000235651	AC064850.4	34.56	23.61	-1.46	0.000845255	0.00297107
ENSG00000239306	RBM14	58.25	39.98	-1.46	7.78e-05	0.00084489
ENSG00000004478	FKBP4	85.69	58.92	-1.45	0.000459006	0.00209301
ENSG00000112742	TTK	26.87	18.51	-1.45	7.32e-05	0.000817745
ENSG00000115875	SRSF7	312.96	215.28	-1.45	8.19e-06	0.000345738
ENSG00000123080	CDKN2C	51.71	35.77	-1.45	9.65e-05	0.00093253
ENSG00000128228	SDF2L1	36.7	25.36	-1.45	0.00131902	0.00394429
ENSG00000130520	LSM4	354.36	244.63	-1.45	7.39e-05	0.000820289
ENSG00000132475	H3F3B	1183.18	813.21	-1.45	3.61e-05	0.000579064
ENSG00000134248	LAMTOR5	278.41	191.44	-1.45	0.000156166	0.00116811
ENSG00000134574	DDB2	17.64	12.19	-1.45	0.0076507	0.0135909
ENSG00000136811	ODF2	53.2	36.69	-1.45	0.000497653	0.00217779
ENSG00000143147	GPR161	21.1	14.57	-1.45	0.000425011	0.00200971
ENSG00000145833	DDX46	97.23	66.87	-1.45	0.00487608	0.00981074
ENSG00000147853	AK3	18.99	13.13	-1.45	0.00309911	0.00711002
ENSG00000153048	CARHSP1	173.13	119.36	-1.45	0.000561423	0.00232318
ENSG00000161800	RACGAP1	104.64	72.02	-1.45	0.000202011	0.00131329
ENSG00000169857	AVEN	20.45	14.08	-1.45	0.00204442	0.00523744
ENSG00000180818	HOXC10	48.51	33.39	-1.45	0.00083756	0.00294628
ENSG00000183207	RUVBL2	168.83	116.28	-1.45	0.00100225	0.00332607
ENSG00000185201	IFITM2	693.41	478.64	-1.45	0.00104717	0.00340954
ENSG00000185347	C14orf80	23.54	16.26	-1.45	0.00327894	0.00740189
ENSG00000216866	RPS2P55	29.62	20.47	-1.45	0.000415211	0.00198759
ENSG00000225267	RPL8P2	63.23	43.62	-1.45	0.00339531	0.00757326
ENSG00000257218	GATC	23.28	16.01	-1.45	0.00100694	0.00333598
ENSG00000261061	RP11-303E16.2	19.71	13.61	-1.45	0.00839041	0.0146128
ENSG00000267228	RP11-49K24.6	31.89	22.02	-1.45	0.00351031	0.00777066
ENSG00000270647	TAF15	134.95	92.8	-1.45	0.00800042	0.0140884
ENSG00000005884	ITGA3	52.27	36.32	-1.44	0.0220868	0.0315427
ENSG00000025772	TOMM34	60.27	41.79	-1.44	0.000124707	0.00106532
ENSG00000076706	MCAM	73.24	50.74	-1.44	1.73e-06	0.000228911
ENSG00000083720	OXCT1	34.61	23.99	-1.44	4.35e-05	0.000630393
ENSG00000104872	PIH1D1	117.98	81.71	-1.44	0.000439066	0.00203533
ENSG00000105251	SHD	84.85	58.93	-1.44	0.000111828	0.00100996
ENSG00000111602	TIMELESS	48	33.3	-1.44	0.00040228	0.00194093
ENSG00000112096	SOD2	443.61	307.41	-1.44	0.00033097	0.00172516
ENSG00000113161	HMGCR	96.57	66.93	-1.44	0.00103001	0.00338754
ENSG00000125347	IRF1	29.85	20.71	-1.44	0.0015034	0.00427129
ENSG00000128944	KNSTRN	74.2	51.35	-1.44	1.28e-05	0.000382441
ENSG00000135486	HNRNPA1	415.44	288.69	-1.44	0.0015761	0.00440738
ENSG00000136636	KCTD3	27.86	19.37	-1.44	0.0124664	0.0197843
ENSG00000138449	SLC40A1	28.07	19.53	-1.44	0.00460886	0.00943953
ENSG00000143793	C1orf35	24.36	16.89	-1.44	0.00504048	0.010057
ENSG00000160193	WDR4	28.96	20.11	-1.44	0.000324193	0.00171085
ENSG00000164167	LSM6	39.41	27.4	-1.44	0.0342924	0.0455472
ENSG00000168264	IRF2BP2	90.64	62.73	-1.44	6.39e-05	0.000755493
ENSG00000169375	SIN3A	33.99	23.67	-1.44	0.00124863	0.00381155
ENSG00000172927	MYEOV	33.55	23.25	-1.44	0.026998	0.0373387
ENSG00000186854	TRABD2A	49.02	34.13	-1.44	0.000389437	0.00190305
ENSG00000188229	TUBB4B	925.77	641.67	-1.44	0.000103223	0.000966021
ENSG00000205730	ITPRIPL2	23.14	16.03	-1.44	0.00218641	0.00550497
ENSG00000232112	TMA7	190.83	132.67	-1.44	0.00107209	0.0034601
ENSG00000257199	RP11-669B18.1	19.34	13.4	-1.44	0.00153637	0.00433555
ENSG00000259516	ANP32AP1	24.73	17.22	-1.44	0.000417429	0.00199425
ENSG00000039650	PNKP	45.1	31.55	-1.43	0.00178152	0.00476544
ENSG00000069011	PITX1	21.3	14.85	-1.43	9.63e-06	0.000347826
ENSG00000087087	SRRT	230.42	161.28	-1.43	0.000851727	0.00298412
ENSG00000092140	G2E3	17.53	12.24	-1.43	0.00102442	0.0033747
ENSG00000092445	TYRO3	21.32	14.9	-1.43	0.000115942	0.00103159
ENSG00000103978	TMEM87A	66.93	46.7	-1.43	0.000206037	0.00132792
ENSG00000104313	EYA1	21.18	14.86	-1.43	9.9e-05	0.000947182
ENSG00000115884	SDC1	73.83	51.74	-1.43	0.000781049	0.00284179
ENSG00000129810	SGOL1	17.12	11.99	-1.43	5.22e-05	0.000685888
ENSG00000131941	RHPN2	18.4	12.84	-1.43	0.00530607	0.0104552
ENSG00000136450	SRSF1	385.12	269.79	-1.43	4.14e-05	0.000613447
ENSG00000137818	RPLP1	1588.15	1111.95	-1.43	6.14e-05	0.000747068
ENSG00000162650	ATXN7L2	19.38	13.59	-1.43	5.49e-05	0.000704194
ENSG00000164045	CDC25A	35.43	24.84	-1.43	0.00010893	0.000995907
ENSG00000183765	CHEK2	57	39.76	-1.43	0.00277862	0.00654633
ENSG00000184009	ACTG1	4687.42	3274.66	-1.43	0.000308461	0.00166181
ENSG00000187607	ZNF286A	41.98	29.32	-1.43	0.00636139	0.0119009
ENSG00000072832	CRMP1	59.06	41.59	-1.42	0.000434252	0.00202743
ENSG00000073792	IGF2BP2	82.7	58.32	-1.42	8.7e-05	0.000890316
ENSG00000095002	MSH2	56.86	40	-1.42	2.67e-05	0.000519138
ENSG00000100997	ABHD12	43.51	30.72	-1.42	0.0111709	0.0181455
ENSG00000112983	BRD8	96.1	67.76	-1.42	0.00160235	0.00445099
ENSG00000123374	CDK2	81.21	57.33	-1.42	0.000666519	0.00260676
ENSG00000130703	OSBPL2	35.03	24.71	-1.42	0.00504924	0.0100676
ENSG00000131116	ZNF428	103.52	72.77	-1.42	0.000220651	0.00136665
ENSG00000151692	RNF144A	20.57	14.46	-1.42	1.51e-05	0.000414267
ENSG00000159167	STC1	19.66	13.86	-1.42	0.000497484	0.00217779
ENSG00000169045	HNRNPH1	1040.44	732.45	-1.42	9.61e-05	0.00093253
ENSG00000170364	SETMAR	17.31	12.17	-1.42	0.00372681	0.00812635
ENSG00000182263	FIGN	20.99	14.82	-1.42	0.0144462	0.0222503
ENSG00000183963	SMTN	21.21	14.89	-1.42	0.0284639	0.0390255
ENSG00000197771	MCMBP	85.38	60.06	-1.42	0.000329856	0.00172088
ENSG00000213397	HAUS7	34.13	24.05	-1.42	0.0118842	0.0190615
ENSG00000226525	RPS7P10	39.98	28.09	-1.42	0.00527748	0.0104129
ENSG00000278259	MYO19	64.42	45.29	-1.42	0.00241668	0.00590968
ENSG00000008294	SPAG9	133.84	94.74	-1.41	0.000500736	0.00218192
ENSG00000054356	PTPRN	21.19	15.08	-1.41	0.00362896	0.00796118
ENSG00000071054	MAP4K4	387.51	274.15	-1.41	0.000553166	0.00230709
ENSG00000071626	DAZAP1	97.65	69.39	-1.41	0.000492072	0.00216468
ENSG00000072571	HMMR	22.02	15.61	-1.41	0.00944925	0.0160053
ENSG00000077942	FBLN1	167.96	119.18	-1.41	0.000337047	0.00173983
ENSG00000088247	KHSRP	631.4	446.84	-1.41	4.68e-06	0.000289445
ENSG00000107798	LIPA	91.48	64.67	-1.41	0.00077381	0.00283071
ENSG00000112118	MCM3	115.58	82	-1.41	2.85e-05	0.000529753
ENSG00000112290	WASF1	55.21	39.11	-1.41	0.000436683	0.00202997
ENSG00000119969	HELLS	41.86	29.75	-1.41	0.00607134	0.0114894
ENSG00000122694	GLIPR2	72.5	51.34	-1.41	8.26e-05	0.000863233
ENSG00000136875	PRPF4	61.11	43.19	-1.41	9.2e-06	0.000347826
ENSG00000138166	DUSP5	32.44	23.07	-1.41	0.000492775	0.00216491
ENSG00000139428	MMAB	26.56	18.8	-1.41	0.000508956	0.00219628
ENSG00000166483	WEE1	49.24	35	-1.41	0.000851721	0.00298412
ENSG00000167747	C19orf48	115.66	82.11	-1.41	0.00137113	0.0040424
ENSG00000170234	PWWP2A	17.75	12.55	-1.41	0.00332457	0.0074666
ENSG00000172687	ZNF738	31.03	22.05	-1.41	0.000212779	0.00135036
ENSG00000183828	NUDT14	127.07	89.88	-1.41	0.00188244	0.00494177
ENSG00000185920	PTCH1	25.05	17.8	-1.41	0.0204995	0.0296739
ENSG00000187522	HSPA14	48.74	34.49	-1.41	0.00015854	0.00117312
ENSG00000225536	STIP1P3	45.72	32.43	-1.41	0.000224428	0.00138133
ENSG00000101193	GID8	32.14	22.92	-1.4	0.000314686	0.00168201
ENSG00000101412	E2F1	40.77	29.13	-1.4	0.00111104	0.00353894
ENSG00000109920	FNBP4	81.24	58.14	-1.4	0.000198744	0.00130216
ENSG00000112697	TMEM30A	125.47	89.72	-1.4	0.00662833	0.012273
ENSG00000122376	FAM35A	18.02	12.9	-1.4	0.00121854	0.0037537
ENSG00000131473	ACLY	184.02	131.88	-1.4	4.24e-06	0.000284402
ENSG00000131779	PEX11B	36.64	26.22	-1.4	0.00048395	0.0021526
ENSG00000132781	MUTYH	25.35	18.05	-1.4	0.000476821	0.00213849
ENSG00000133226	SRRM1	74.42	53.07	-1.4	0.000846039	0.00297107
ENSG00000134153	EMC7	137.5	98.56	-1.4	0.000314134	0.00168201
ENSG00000137075	RNF38	18.85	13.47	-1.4	0.00025453	0.00148662
ENSG00000137285	TUBB2B	56.07	40.1	-1.4	0.000739288	0.00277782
ENSG00000140400	MAN2C1	34	24.28	-1.4	0.0272016	0.0375495
ENSG00000145781	COMMD10	19.2	13.71	-1.4	0.00801171	0.0140998
ENSG00000145907	G3BP1	149.32	106.98	-1.4	0.000193227	0.001292
ENSG00000161813	LARP4	31.51	22.46	-1.4	0.00133287	0.00396951
ENSG00000167394	ZNF668	64.28	45.84	-1.4	0.0112551	0.018237
ENSG00000167615	LENG8	48.8	34.77	-1.4	0.0180607	0.0266637
ENSG00000169919	GUSB	52.56	37.5	-1.4	0.00421174	0.00885538
ENSG00000177192	PUS1	28.48	20.33	-1.4	0.00109344	0.00349687
ENSG00000177613	CSTF2T	32.7	23.43	-1.4	5.44e-05	0.000702266
ENSG00000180198	RCC1	92.26	65.7	-1.4	0.000421443	0.00199875
ENSG00000198763	MT-ND2	4903.79	3513.44	-1.4	0.00380206	0.00823236
ENSG00000219201	RP11-181C21.4	42.26	30.18	-1.4	0.00114485	0.00360356
ENSG00000221968	FADS3	36.72	26.15	-1.4	0.00109288	0.00349687
ENSG00000236562	RP11-396M11.1	24.04	17.17	-1.4	0.0225044	0.0320228
ENSG00000255823	MTRNR2L8	267.41	191.09	-1.4	0.000810638	0.00289641
ENSG00000004487	KDM1A	134.39	96.81	-1.39	0.00156608	0.004389
ENSG00000005302	MSL3	23.09	16.57	-1.39	0.000203207	0.00131815
ENSG00000099194	SCD	179.29	129.3	-1.39	9.48e-05	0.000929324
ENSG00000100749	VRK1	48.25	34.8	-1.39	0.00320015	0.00726789
ENSG00000105323	HNRNPUL1	332.53	238.85	-1.39	2.21e-05	0.000481097
ENSG00000106144	CASP2	35.76	25.77	-1.39	0.000423515	0.00200443
ENSG00000111445	RFC5	19.58	14.06	-1.39	0.00222077	0.00556997
ENSG00000122140	MRPS2	110.6	79.41	-1.39	0.00330214	0.00743733
ENSG00000129473	BCL2L2	26.88	19.37	-1.39	0.00560667	0.0108866
ENSG00000133789	SWAP70	20.81	14.97	-1.39	0.000170636	0.00122026
ENSG00000139292	LGR5	21.29	15.37	-1.39	3.61e-05	0.000579064
ENSG00000163781	TOPBP1	65.38	47.13	-1.39	0.00490536	0.00985104
ENSG00000171617	ENC1	53.22	38.23	-1.39	0.0023924	0.00587053
ENSG00000175455	CCDC14	50.33	36.24	-1.39	0.0238644	0.0336154
ENSG00000182944	EWSR1	210.38	151.72	-1.39	0.00103838	0.00339791
ENSG00000197457	STMN3	145.94	105.24	-1.39	0.000199342	0.00130395
ENSG00000213683	AC002056.3	21.36	15.42	-1.39	0.0100175	0.01675
ENSG00000225630	MTND2P28	1752	1259.08	-1.39	0.0039918	0.00852746
ENSG00000228716	DHFR	27.02	19.5	-1.39	8.64e-05	0.000888919
ENSG00000244331	CTB-47B8.1	62.15	44.64	-1.39	0.0325276	0.0435882
ENSG00000254319	RP11-134O21.1	19.22	13.82	-1.39	0.00179585	0.0047933
ENSG00000277443	MARCKS	116.12	83.25	-1.39	0.000376678	0.00185773
ENSG00000100982	PCIF1	32.92	23.88	-1.38	0.0054641	0.0106698
ENSG00000102974	CTCF	33.43	24.24	-1.38	3.49e-05	0.000574658
ENSG00000103121	CMC2	128.43	92.81	-1.38	0.000356678	0.00180152
ENSG00000104731	KLHDC4	39.76	28.72	-1.38	0.00138007	0.00405738
ENSG00000105825	TFPI2	213.71	154.77	-1.38	0.000709781	0.00270798
ENSG00000106344	RBM28	111.14	80.46	-1.38	0.00016543	0.0012006
ENSG00000107566	ERLIN1	54.75	39.79	-1.38	1.4e-05	0.000397517
ENSG00000108515	ENO3	173.3	125.3	-1.38	0.00230987	0.00572973
ENSG00000111450	STX2	23.53	17.11	-1.38	6.11e-06	0.000320086
ENSG00000120656	TAF12	40.85	29.52	-1.38	0.00163489	0.00449768
ENSG00000124571	XPO5	103.54	75.03	-1.38	0.018633	0.0274119
ENSG00000126216	TUBGCP3	26.94	19.54	-1.38	0.00287388	0.00671617
ENSG00000138095	LRPPRC	146.56	106.42	-1.38	0.00116339	0.00363848
ENSG00000159217	IGF2BP1	76	54.97	-1.38	0.000175346	0.00123585
ENSG00000160199	PKNOX1	19.21	13.97	-1.38	0.002139	0.00541818
ENSG00000160299	PCNT	26.45	19.16	-1.38	0.00461351	0.00943953
ENSG00000162227	TAF6L	20.49	14.9	-1.38	0.0214027	0.0307686
ENSG00000163900	TMEM41A	22.63	16.38	-1.38	0.000287311	0.00159394
ENSG00000163918	RFC4	71.56	51.91	-1.38	0.00227669	0.00567382
ENSG00000175198	PCCA	36.62	26.54	-1.38	0.00473241	0.00961234
ENSG00000203760	CENPW	45.16	32.82	-1.38	0.00207931	0.00531539
ENSG00000215835	RP11-9L18.2	43.29	31.45	-1.38	0.00131663	0.00394315
ENSG00000224061	AC092106.1	19.04	13.75	-1.38	0.0012509	0.00381251
ENSG00000281398	SNHG4	27.34	19.8	-1.38	0.00115059	0.00361772
ENSG00000054148	PHPT1	145.19	106.2	-1.37	0.0045118	0.00929955
ENSG00000055044	NOP58	150.97	110.39	-1.37	0.000336544	0.00173965
ENSG00000073584	SMARCE1	124.71	91.05	-1.37	2.14e-05	0.000473144
ENSG00000077312	SNRPA	170.58	124.91	-1.37	0.00908773	0.0155502
ENSG00000090060	PAPOLA	118.89	86.94	-1.37	0.000691231	0.00267021
ENSG00000108262	GIT1	44.11	32.26	-1.37	0.000922454	0.00315528
ENSG00000108389	MTMR4	51.97	37.94	-1.37	0.00188207	0.00494177
ENSG00000110492	MDK	871.53	635.37	-1.37	0.000496168	0.00217454
ENSG00000113456	RAD1	31.99	23.4	-1.37	0.00148965	0.00425283
ENSG00000120334	CENPL	43.61	31.9	-1.37	0.000635704	0.0025273
ENSG00000125534	PPDPF	132.45	96.65	-1.37	0.00822034	0.0143678
ENSG00000128973	CLN6	31.79	23.2	-1.37	0.00114904	0.00361478
ENSG00000129422	MTUS1	62.06	45.34	-1.37	0.000645917	0.00255923
ENSG00000133028	SCO1	47.78	34.75	-1.37	0.00105319	0.00342345
ENSG00000140632	GLYR1	82.23	60.24	-1.37	0.000191295	0.00128937
ENSG00000147536	GINS4	28.45	20.82	-1.37	0.00641955	0.0119772
ENSG00000153487	ING1	21.97	16.05	-1.37	0.000898107	0.00309805
ENSG00000164930	FZD6	20.68	15.12	-1.37	0.00827726	0.0144544
ENSG00000165272	AQP3	28.37	20.69	-1.37	0.00112699	0.00355687
ENSG00000167508	MVD	61.76	45.15	-1.37	0.00946029	0.0160194
ENSG00000167815	PRDX2	545.36	399.11	-1.37	0.000277888	0.00156536
ENSG00000171792	RHNO1	68.31	49.84	-1.37	0.000348241	0.00177767
ENSG00000173653	RCE1	31	22.56	-1.37	0.00134673	0.00399657
ENSG00000175592	FOSL1	134.54	98.12	-1.37	0.00447384	0.00924907
ENSG00000196730	DAPK1	45.34	33.17	-1.37	0.000451063	0.00207617
ENSG00000217241	CBX3P9	252.04	184.49	-1.37	0.000436873	0.00202997
ENSG00000225462	FDPSP1	25.85	18.93	-1.37	0.00222872	0.00558037
ENSG00000233016	SNHG7	67.75	49.28	-1.37	0.00311475	0.00713194
ENSG00000244462	RBM12	74.71	54.73	-1.37	0.00199778	0.00514944
ENSG00000254244	PAICSP4	40.67	29.75	-1.37	0.0133789	0.0208377
ENSG00000258581	RP11-638I2.10	106.89	78.05	-1.37	0.00179792	0.00479663
ENSG00000014138	POLA2	38.9	28.63	-1.36	0.00300689	0.00694463
ENSG00000015133	CCDC88C	30.52	22.42	-1.36	0.00606227	0.0114823
ENSG00000051825	MPHOSPH9	24.11	17.67	-1.36	0.0178722	0.0264453
ENSG00000092199	HNRNPC	956.77	702.77	-1.36	0.000285572	0.001591
ENSG00000100376	FAM118A	28.48	20.87	-1.36	0.00972304	0.0163745
ENSG00000100632	ERH	361.29	264.99	-1.36	1.94e-05	0.000459957
ENSG00000100664	EIF5	342.86	252.78	-1.36	0.001348	0.00399831
ENSG00000100697	DICER1	36.81	27.03	-1.36	0.022362	0.0318725
ENSG00000108312	UBTF	89.49	65.66	-1.36	0.000893219	0.00309017
ENSG00000113369	ARRDC3	18.85	13.83	-1.36	2.11e-05	0.00046931
ENSG00000118007	STAG1	25.73	18.9	-1.36	0.00137208	0.00404314
ENSG00000119616	FCF1	52.33	38.5	-1.36	0.00143943	0.004156
ENSG00000129103	SUMF2	138.11	101.77	-1.36	0.000105124	0.000975847
ENSG00000134884	ARGLU1	64.41	47.45	-1.36	0.0104744	0.0172776
ENSG00000136143	SUCLA2	35.68	26.14	-1.36	0.00398348	0.00852212
ENSG00000142541	RPL13A	379.35	279.12	-1.36	0.000796764	0.00287168
ENSG00000146909	NOM1	20.87	15.37	-1.36	0.00233226	0.00576576
ENSG00000148704	VAX1	22.8	16.75	-1.36	0.000467982	0.00211259
ENSG00000164754	RAD21	178.17	131.2	-1.36	0.000237829	0.00142394
ENSG00000165704	HPRT1	26.21	19.33	-1.36	0.00112058	0.00355385
ENSG00000180581	SRP9P1	216.4	159.03	-1.36	0.00218202	0.00549629
ENSG00000185834	RPL12P4	96.34	71.03	-1.36	0.00634324	0.0118726
ENSG00000198858	R3HDM4	49.51	36.53	-1.36	0.00086118	0.00300236
ENSG00000204256	BRD2	180.05	131.93	-1.36	0.00187629	0.00494177
ENSG00000204590	GNL1	129.12	94.73	-1.36	0.000792309	0.0028609
ENSG00000217835	RP6-159A1.2	22.49	16.58	-1.36	0.00399608	0.00853067
ENSG00000223551	TMSB4XP4	59.85	43.97	-1.36	0.00590225	0.0112555
ENSG00000224411	HSP90AA2P	104.57	76.78	-1.36	0.000858866	0.00299781
ENSG00000227203	SUB1P1	89.69	65.9	-1.36	0.013104	0.0205424
ENSG00000243781	RP11-193H5.2	23.51	17.26	-1.36	0.0302421	0.0410413
ENSG00000245532	NEAT1	37.92	27.83	-1.36	0.00811577	0.0142105
ENSG00000060339	CCAR1	121.5	89.67	-1.35	0.00445784	0.00923236
ENSG00000064666	CNN2	175.12	129.63	-1.35	0.00305125	0.00702219
ENSG00000065057	NTHL1	41.43	30.62	-1.35	0.00103919	0.00339866
ENSG00000080824	HSP90AA1	943.94	701.37	-1.35	0.000283516	0.00158337
ENSG00000100519	PSMC6	93.55	69.39	-1.35	0.00271116	0.00642319
ENSG00000127337	YEATS4	29.32	21.76	-1.35	0.0162944	0.0244437
ENSG00000139645	ANKRD52	26.27	19.47	-1.35	0.000245114	0.00145334
ENSG00000145349	CAMK2D	54.54	40.53	-1.35	0.00119144	0.00370053
ENSG00000147274	RBMX	245.85	182.18	-1.35	4.7e-05	0.000656395
ENSG00000147471	PROSC	72.37	53.78	-1.35	0.0144516	0.0222503
ENSG00000153187	HNRNPU	461.77	341.5	-1.35	0.000501585	0.00218192
ENSG00000159720	ATP6V0D1	128.44	94.83	-1.35	0.00139844	0.00409409
ENSG00000164134	NAA15	39.35	29.24	-1.35	0.00876591	0.0151186
ENSG00000168439	STIP1	315.75	233.91	-1.35	0.000468806	0.00211413
ENSG00000169813	HNRNPF	191	141.5	-1.35	9.35e-05	0.000927718
ENSG00000175279	APITD1	22.3	16.49	-1.35	0.0111012	0.0180475
ENSG00000179409	GEMIN4	52.88	39.14	-1.35	3.66e-05	0.000580923
ENSG00000182742	HOXB4	20.69	15.38	-1.35	0.000911048	0.00312603
ENSG00000184967	NOC4L	23.5	17.45	-1.35	0.00672447	0.0123894
ENSG00000186063	AIDA	36.54	27.12	-1.35	0.00101355	0.00335033
ENSG00000188486	H2AFX	93.93	69.73	-1.35	0.00168353	0.00456941
ENSG00000223722	RP11-467L13.5	34.87	25.77	-1.35	0.03653	0.0480101
ENSG00000227939	RPL3P2	58.65	43.57	-1.35	0.0029829	0.00690009
ENSG00000234741	GAS5	333.32	246.97	-1.35	0.00109204	0.00349687
ENSG00000242125	SNHG3	90.9	67.47	-1.35	0.00403984	0.00859566
ENSG00000256618	MTRNR2L1	214.95	158.91	-1.35	0.000119551	0.0010458
ENSG00000035115	SH3YL1	24.52	18.27	-1.34	0.0147717	0.0226284
ENSG00000100625	SIX4	36.01	26.8	-1.34	0.00304825	0.00701804
ENSG00000100941	PNN	85.99	64.14	-1.34	0.000136881	0.00110161
ENSG00000105248	CCDC94	25.51	19.02	-1.34	0.000899095	0.00309805
ENSG00000105988	NHP2P1	39.44	29.33	-1.34	0.00165611	0.00452099
ENSG00000112081	SRSF3	449.1	334.66	-1.34	0.000745899	0.00278193
ENSG00000113387	SUB1	212.41	158.54	-1.34	0.00132295	0.00394879
ENSG00000117632	STMN1	1322.05	988.68	-1.34	0.000531344	0.00225619
ENSG00000120253	NUP43	47.56	35.59	-1.34	0.00138383	0.00405738
ENSG00000133104	SPG20	78.15	58.13	-1.34	1.36e-05	0.000392404
ENSG00000146576	C7orf26	25.76	19.21	-1.34	0.00311961	0.00714028
ENSG00000161791	FMNL3	20.93	15.59	-1.34	0.000827008	0.0029338
ENSG00000163946	FAM208A	50.53	37.68	-1.34	0.00230855	0.00572887
ENSG00000164904	ALDH7A1	146.18	109.27	-1.34	0.00054312	0.00227978
ENSG00000168209	DDIT4	29.99	22.46	-1.34	0.00331687	0.00745703
ENSG00000185090	MANEAL	29.77	22.26	-1.34	0.00582486	0.0111588
ENSG00000196419	XRCC6	409.91	305.78	-1.34	7.58e-05	0.000835632
ENSG00000204253	HNRNPCP2	306.65	228.68	-1.34	2.74e-05	0.000524747
ENSG00000218175	AC016739.2	1458.27	1091.95	-1.34	0.00136523	0.00403493
ENSG00000229835	KHSRPP1	37.51	27.89	-1.34	0.00164656	0.00451398
ENSG00000231397	AC004941.5	65.86	49.05	-1.34	0.0262694	0.0364514
ENSG00000231579	RPL7P21	35.44	26.51	-1.34	0.0206491	0.0298242
ENSG00000236456	RP4-785G19.2	30.41	22.63	-1.34	0.00360836	0.007927
ENSG00000251400	ALDH7A1P1	43.23	32.17	-1.34	5.3e-06	0.000311945
ENSG00000264350	SNRPGP2	104.7	78.25	-1.34	0.00134215	0.00398903
ENSG00000006634	DBF4	58.03	43.65	-1.33	0.00290554	0.00675578
ENSG00000031003	FAM13B	22.72	17.12	-1.33	0.020134	0.0292459
ENSG00000066629	EML1	31.52	23.66	-1.33	0.00761557	0.0135408
ENSG00000100568	VTI1B	129.99	97.94	-1.33	0.00778793	0.0137763
ENSG00000126001	CEP250	64.62	48.73	-1.33	0.0131414	0.0205813
ENSG00000129968	ABHD17A	31.25	23.48	-1.33	0.00901825	0.0154403
ENSG00000131652	THOC6	28.99	21.83	-1.33	0.000478686	0.0021444
ENSG00000134758	RNF138	24.97	18.84	-1.33	0.0144339	0.0222386
ENSG00000136527	TRA2B	259.83	195.12	-1.33	0.00017713	0.00123806
ENSG00000136720	HS6ST1	22.11	16.61	-1.33	4.08e-05	0.000611734
ENSG00000137337	MDC1	50.8	38.09	-1.33	0.00599607	0.0113789
ENSG00000138398	PPIG	82.41	61.87	-1.33	0.000226662	0.00139323
ENSG00000154832	CXXC1	65.19	48.95	-1.33	0.0053712	0.0105235
ENSG00000160271	RALGDS	87.59	66.03	-1.33	0.00105762	0.00343025
ENSG00000162613	FUBP1	96.85	72.68	-1.33	0.000189343	0.00128193
ENSG00000162783	IER5	50.66	38.01	-1.33	0.000156161	0.00116811
ENSG00000163597	SNHG16	96.57	72.74	-1.33	0.00232734	0.00575601
ENSG00000166197	NOLC1	138.19	103.6	-1.33	2.38e-05	0.000496562
ENSG00000166451	CENPN	34.14	25.63	-1.33	0.0259004	0.0359991
ENSG00000167565	SERTAD3	61.48	46.4	-1.33	0.0116151	0.0187015
ENSG00000168066	SF1	341.04	257.36	-1.33	0.000170415	0.00122017
ENSG00000171456	ASXL1	66.64	50.24	-1.33	1.78e-05	0.00044469
ENSG00000172167	MTBP	24.88	18.75	-1.33	0.00190922	0.00500031
ENSG00000172936	MYD88	45.2	33.97	-1.33	0.000358466	0.00180628
ENSG00000178074	C2orf69	20.62	15.45	-1.33	0.00470314	0.00956663
ENSG00000197785	ATAD3A	27.49	20.69	-1.33	0.000231049	0.00140239
ENSG00000225712	ATP5G2P1	25.74	19.39	-1.33	0.0249495	0.0348924
ENSG00000234825	XRCC6P2	79.65	59.93	-1.33	2.49e-06	0.000251614
ENSG00000248546	ANP32C	22.84	17.13	-1.33	0.00165673	0.00452099
ENSG00000269858	EGLN2	104.23	78.65	-1.33	0.00256345	0.00616574
ENSG00000005448	WDR54	40.37	30.51	-1.32	0.00750035	0.0133969
ENSG00000066654	THUMPD1	27.84	21.06	-1.32	0.00230234	0.00572073
ENSG00000072501	SMC1A	85.71	65.15	-1.32	0.00529324	0.0104335
ENSG00000072864	NDE1	42.75	32.43	-1.32	0.0137452	0.0213345
ENSG00000089280	FUS	463.63	350.77	-1.32	0.00127233	0.00385578
ENSG00000099869	IGF2-AS	21.22	16.03	-1.32	0.00108723	0.00349398
ENSG00000101361	NOP56	389.21	294.99	-1.32	0.00013069	0.00108397
ENSG00000101391	CDK5RAP1	89.3	67.75	-1.32	0.00723318	0.0130148
ENSG00000102178	UBL4A	45.05	34.15	-1.32	0.000789066	0.00285607
ENSG00000104356	POP1	22.27	16.91	-1.32	0.000585357	0.00238625
ENSG00000104907	TRMT1	104.5	79.02	-1.32	0.00921603	0.0156873
ENSG00000111875	ASF1A	35.3	26.73	-1.32	0.00444799	0.00922314
ENSG00000116161	CACYBP	360.48	273.71	-1.32	0.00144709	0.00416785
ENSG00000123545	NDUFAF4	53.3	40.49	-1.32	0.000314085	0.00168201
ENSG00000125835	SNRPB	416.33	315.31	-1.32	0.00106678	0.00345042
ENSG00000127124	HIVEP3	31.38	23.81	-1.32	0.00632989	0.0118589
ENSG00000130816	DNMT1	335.36	254.04	-1.32	0.000261417	0.00151178
ENSG00000131778	CHD1L	41.88	31.61	-1.32	0.00718096	0.0129559
ENSG00000135596	MICAL1	33.27	25.2	-1.32	0.0173843	0.0258407
ENSG00000137726	FXYD6	122.77	92.84	-1.32	0.00143084	0.0041412
ENSG00000144580	RQCD1	134.15	101.61	-1.32	0.000833805	0.00294263
ENSG00000145794	MEGF10	50.92	38.67	-1.32	0.00804242	0.0141242
ENSG00000160208	RRP1B	40.27	30.6	-1.32	0.000167778	0.00121164
ENSG00000165156	ZHX1	37.32	28.24	-1.32	0.0132657	0.0207219
ENSG00000165209	STRBP	32.62	24.66	-1.32	0.0130197	0.0204477
ENSG00000165801	ARHGEF40	31.51	23.82	-1.32	0.000116886	0.00103345
ENSG00000169429	CXCL8	80.94	61.3	-1.32	0.002513	0.00607179
ENSG00000170017	ALCAM	23.27	17.61	-1.32	0.00191663	0.00500817
ENSG00000173848	NET1	101.55	76.91	-1.32	0.00163108	0.00449467
ENSG00000177700	POLR2L	239.83	181.18	-1.32	0.00260016	0.0062234
ENSG00000183386	FHL3	34.58	26.16	-1.32	0.000183093	0.00126312
ENSG00000185000	DGAT1	33.04	25.09	-1.32	0.000456288	0.00208941
ENSG00000185842	DNAH14	22.38	17.01	-1.32	0.0150737	0.0230068
ENSG00000197989	SNHG12	41.14	31.17	-1.32	0.0356549	0.0470795
ENSG00000210082	MT-RNR2	7019.19	5308.4	-1.32	0.000159749	0.00117312
ENSG00000211459	MT-RNR1	1034.97	781.43	-1.32	0.000203807	0.00132058
ENSG00000213177	PRDX2P4	22.73	17.17	-1.32	0.0288767	0.0394992
ENSG00000225093	RPL3P7	63.19	47.96	-1.32	0.0341684	0.0454133
ENSG00000230911	PPIHP1	40.29	30.53	-1.32	0.000391695	0.0019109
ENSG00000240395	RPL5P23	27.49	20.81	-1.32	0.000565693	0.00233115
ENSG00000249485	RBBP4P1	70.85	53.79	-1.32	0.000850767	0.00298412
ENSG00000263606	RP11-737O24.3	25.81	19.6	-1.32	0.00670795	0.0123774
ENSG00000002549	LAP3	41.09	31.25	-1.31	0.000669619	0.00261428
ENSG00000054118	THRAP3	99.75	76.19	-1.31	0.000453986	0.00208315
ENSG00000070814	TCOF1	59.82	45.62	-1.31	0.000121492	0.00105858
ENSG00000089006	SNX5	119.33	91.37	-1.31	0.000438216	0.00203299
ENSG00000100316	RPL3	1845.44	1405.29	-1.31	0.00104359	0.00340357
ENSG00000100938	GMPR2	157.17	120.11	-1.31	0.0129847	0.0204135
ENSG00000102606	ARHGEF7	31.71	24.13	-1.31	8.58e-06	0.000345955
ENSG00000104889	RNASEH2A	69.37	52.99	-1.31	0.000802522	0.00287738
ENSG00000106009	BRAT1	40.94	31.25	-1.31	0.000358304	0.00180628
ENSG00000115392	FANCL	33.95	25.86	-1.31	0.00380312	0.00823236
ENSG00000121067	SPOP	86.77	66.38	-1.31	0.0163481	0.024493
ENSG00000121621	KIF18A	21.89	16.7	-1.31	0.00491631	0.00986966
ENSG00000124795	DEK	135.61	103.59	-1.31	0.00358362	0.00789317
ENSG00000125484	GTF3C4	24.21	18.54	-1.31	0.00449655	0.00927653
ENSG00000125944	HNRNPR	272.2	208.15	-1.31	0.000170114	0.00121949
ENSG00000128191	DGCR8	33.71	25.73	-1.31	0.002606	0.00622975
ENSG00000132485	ZRANB2	103.74	79.43	-1.31	0.000216576	0.00136501
ENSG00000140830	TXNL4B	24.94	18.98	-1.31	0.00407098	0.00863685
ENSG00000143553	SNAPIN	69.64	53.06	-1.31	0.00103115	0.00338939
ENSG00000144040	SFXN5	32.6	24.97	-1.31	0.00532898	0.0104807
ENSG00000147548	WHSC1L1	53.31	40.75	-1.31	0.0125238	0.0198593
ENSG00000166783	KIAA0430	25.66	19.53	-1.31	0.0154734	0.0235007
ENSG00000166788	SAAL1	46.17	35.16	-1.31	0.00148714	0.00425188
ENSG00000171863	RPS7	690.93	528.42	-1.31	0.00312189	0.00714272
ENSG00000188157	AGRN	30.09	22.92	-1.31	0.0286968	0.0392918
ENSG00000196914	ARHGEF12	26.15	20.02	-1.31	0.00648841	0.0120672
ENSG00000213024	NUP62	155.73	118.84	-1.31	0.000122985	0.00106171
ENSG00000218748	DBIP1	112.48	85.92	-1.31	0.00715636	0.0129242
ENSG00000242457	RBBP4P2	23.67	18.05	-1.31	0.00671979	0.0123894
ENSG00000248854	HNRNPH1P3	27.36	20.89	-1.31	0.000985309	0.00328661
ENSG00000255977	RP11-444J21.2	26.21	20.07	-1.31	0.00349349	0.00773925
ENSG00000257043	RP11-137N23.1	44.52	34.02	-1.31	0.0156501	0.0236953
ENSG00000257511	RP11-278C7.1	50.52	38.71	-1.31	0.00046177	0.00209828
ENSG00000004975	DVL2	50.33	38.6	-1.3	0.00221284	0.00555959
ENSG00000011260	UTP18	43.72	33.68	-1.3	0.00103333	0.00339064
ENSG00000070761	CFAP20	102.99	79.41	-1.3	0.0215522	0.0309305
ENSG00000082153	BZW1	385.05	296.47	-1.3	0.00283476	0.0066439
ENSG00000087245	MMP2	54.99	42.4	-1.3	0.0153879	0.023395
ENSG00000088205	DDX18	91.58	70.22	-1.3	0.000166562	0.00120583
ENSG00000110172	CHORDC1	83.46	64.06	-1.3	0.000338342	0.00174287
ENSG00000114767	RRP9	55.51	42.79	-1.3	0.00296355	0.00686345
ENSG00000115761	NOL10	51.63	39.64	-1.3	0.00103488	0.00339064
ENSG00000116406	EDEM3	46.98	36.11	-1.3	0.0379412	0.0495297
ENSG00000116750	UCHL5	91.38	70.53	-1.3	0.00636241	0.0119009
ENSG00000122566	HNRNPA2B1	1601.94	1228.18	-1.3	2.81e-05	0.000527667
ENSG00000122705	CLTA	269.01	206.64	-1.3	0.00124979	0.00381245
ENSG00000124126	PREX1	29.43	22.62	-1.3	0.00281961	0.00661369
ENSG00000125450	NUP85	152.61	117.69	-1.3	0.0097859	0.0164706
ENSG00000125863	MKKS	36.26	27.84	-1.3	0.00532769	0.0104807
ENSG00000129946	SHC2	29.46	22.69	-1.3	0.0267947	0.0371065
ENSG00000131269	ABCB7	25.66	19.78	-1.3	0.00797188	0.0140424
ENSG00000132661	NXT1	36.51	28.16	-1.3	0.00133869	0.00398482
ENSG00000135365	PHF21A	31.65	24.3	-1.3	0.0112074	0.0181698
ENSG00000136938	ANP32B	336.99	258.92	-1.3	0.000953647	0.0032176
ENSG00000139998	RAB15	69.23	53.08	-1.3	0.000701783	0.00269853
ENSG00000141480	ARRB2	21.69	16.69	-1.3	0.00766638	0.0136147
ENSG00000143033	MTF2	50.97	39.14	-1.3	0.000171052	0.00122174
ENSG00000143977	SNRPG	362.01	279.38	-1.3	0.000591284	0.00239951
ENSG00000160633	SAFB	86.57	66.61	-1.3	0.000689451	0.00266509
ENSG00000160679	CHTOP	123.63	95.29	-1.3	0.000485019	0.0021526
ENSG00000161267	BDH1	26.46	20.31	-1.3	0.0186492	0.0274289
ENSG00000163655	GMPS	49.16	37.92	-1.3	0.000410336	0.00197049
ENSG00000166037	CEP57	38.94	29.84	-1.3	0.00575705	0.011105
ENSG00000168874	ATOH8	30.14	23.24	-1.3	0.0038335	0.00827469
ENSG00000169689	STRA13	129.37	99.3	-1.3	0.0144214	0.022231
ENSG00000171163	ZNF692	34.5	26.52	-1.3	0.00406951	0.00863684
ENSG00000175334	BANF1	269.13	207.28	-1.3	0.00418249	0.008816
ENSG00000176624	MEX3C	41.13	31.76	-1.3	0.0271264	0.0374809
ENSG00000183696	UPP1	38.47	29.56	-1.3	0.0014977	0.0042615
ENSG00000185115	NDNL2	27.23	20.95	-1.3	0.00162262	0.00448612
ENSG00000198917	C9orf114	83.08	63.9	-1.3	0.00712288	0.0128908
ENSG00000213516	RBMXL1	30.86	23.67	-1.3	0.00923688	0.015694
ENSG00000214973	CHCHD3P3	76.85	59.14	-1.3	0.00580393	0.0111405
ENSG00000230979	AC079250.1	34.59	26.7	-1.3	0.00159707	0.0044448
ENSG00000241547	ACTG1P20	61.46	47.15	-1.3	0.0139152	0.0215756
ENSG00000259461	ANP32BP3	40.91	31.5	-1.3	0.00691419	0.0126308
ENSG00000263266	RPS7P1	931.78	716.93	-1.3	0.00205736	0.00526829
ENSG00000038274	MAT2B	59.02	45.79	-1.29	0.000187764	0.00127732
ENSG00000081870	HSPB11	104.07	80.49	-1.29	0.00278861	0.00656197
ENSG00000089094	KDM2B	24.5	18.92	-1.29	0.0033059	0.0074389
ENSG00000096063	SRPK1	38.37	29.68	-1.29	0.000665492	0.0026051
ENSG00000100065	CARD10	31.38	24.35	-1.29	0.0270901	0.0374396
ENSG00000104976	SNAPC2	40.04	30.97	-1.29	0.00925381	0.0157106
ENSG00000106799	TGFBR1	94.49	73.13	-1.29	0.0145107	0.022316
ENSG00000108518	PFN1	1329.08	1028.77	-1.29	0.00633684	0.0118644
ENSG00000111605	CPSF6	67.94	52.74	-1.29	0.00521061	0.0103157
ENSG00000112237	CCNC	54.88	42.68	-1.29	0.0230981	0.0327168
ENSG00000113360	DROSHA	98.32	76.23	-1.29	0.00729172	0.0130921
ENSG00000113648	H2AFY	152.94	118.2	-1.29	0.000482681	0.0021526
ENSG00000115947	ORC4	63.98	49.66	-1.29	0.00718311	0.0129559
ENSG00000119523	ALG2	57.56	44.59	-1.29	0.00146413	0.00420453
ENSG00000119787	ATL2	77.01	59.47	-1.29	0.00447469	0.00924907
ENSG00000125901	MRPS26	38.22	29.56	-1.29	0.0130861	0.0205288
ENSG00000139726	DENR	63.94	49.59	-1.29	0.000208596	0.0013383
ENSG00000139746	RBM26	52.72	40.84	-1.29	0.00182868	0.00485879
ENSG00000146223	RPL7L1	85.64	66.29	-1.29	0.000185829	0.00126857
ENSG00000146731	CCT6A	471.25	365.88	-1.29	0.00723782	0.0130192
ENSG00000149136	SSRP1	204.09	157.92	-1.29	5.39e-05	0.000702266
ENSG00000162614	NEXN	48.39	37.58	-1.29	0.00140795	0.00410554
ENSG00000163479	SSR2	592.68	460.38	-1.29	9.27e-07	0.000228911
ENSG00000164758	MED30	33.65	26.13	-1.29	0.00199405	0.00514404
ENSG00000165912	PACSIN3	36.54	28.26	-1.29	0.0187291	0.0275326
ENSG00000166741	NNMT	590.3	456.39	-1.29	0.000195762	0.00129419
ENSG00000168411	RFWD3	49.04	38.14	-1.29	0.00255705	0.0061554
ENSG00000171208	NETO2	83.23	64.72	-1.29	0.000765797	0.00281544
ENSG00000172292	CERS6	36.77	28.53	-1.29	0.00366435	0.00802081
ENSG00000177302	TOP3A	24.3	18.82	-1.29	0.00808809	0.0141742
ENSG00000179041	RRS1	54.2	41.87	-1.29	0.000295208	0.00162519
ENSG00000182004	SNRPE	157.44	121.98	-1.29	0.00682354	0.012512
ENSG00000189403	HMGB1	115.9	90.17	-1.29	0.00727192	0.0130725
ENSG00000198824	CHAMP1	30.83	23.85	-1.29	0.00090093	0.0031022
ENSG00000214612	RPS19P1	289.15	223.92	-1.29	0.00173312	0.0046791
ENSG00000215021	PHB2	270.11	209.71	-1.29	0.00142186	0.00412352
ENSG00000216490	IFI30	25.87	20.11	-1.29	0.00579758	0.0111405
ENSG00000231205	ZNF826P	25.68	19.93	-1.29	0.00354445	0.0078285
ENSG00000232727	YWHAEP1	36.99	28.62	-1.29	0.00780316	0.0137991
ENSG00000240972	MIF	621.53	481.26	-1.29	0.0142113	0.0219533
ENSG00000241741	RPL7AP30	91.4	70.69	-1.29	0.000559401	0.00232126
ENSG00000250896	RNPS1P1	38.52	29.88	-1.29	0.00431566	0.00902818
ENSG00000259790	ANP32BP1	36.74	28.47	-1.29	0.00591349	0.0112733
ENSG00000267422	CTD-2554C21.1	45.65	35.52	-1.29	0.0011667	0.00364686
ENSG00000280789	PAGR1	32.83	25.42	-1.29	0.0193136	0.0282291
ENSG00000005100	DHX33	23.51	18.43	-1.28	0.00402128	0.00856237
ENSG00000006015	C19orf60	28.49	22.29	-1.28	0.0309938	0.041945
ENSG00000011304	PTBP1	284.79	222.53	-1.28	0.00209232	0.00534379
ENSG00000078369	GNB1	384.04	299.74	-1.28	0.000214962	0.00136127
ENSG00000078674	PCM1	123.41	96.59	-1.28	0.0189093	0.0277279
ENSG00000091483	FH	64.29	50.39	-1.28	0.0206084	0.0297987
ENSG00000100422	CERK	42.02	32.95	-1.28	0.0118446	0.0190136
ENSG00000100968	NFATC4	42.15	33.05	-1.28	0.000428057	0.00200971
ENSG00000105048	TNNT1	723.04	564.43	-1.28	0.000338906	0.00174329
ENSG00000111530	CAND1	112.72	87.8	-1.28	0.00519751	0.0102967
ENSG00000115159	GPD2	64.8	50.76	-1.28	0.00755134	0.0134704
ENSG00000117481	NSUN4	26.07	20.37	-1.28	0.000206526	0.00132792
ENSG00000119402	FBXW2	78.64	61.55	-1.28	0.000255714	0.00149056
ENSG00000123975	CKS2	233.12	181.45	-1.28	0.00274318	0.00647846
ENSG00000125755	SYMPK	85.42	66.49	-1.28	0.00917713	0.0156334
ENSG00000129911	KLF16	25.87	20.17	-1.28	0.0105143	0.0173289
ENSG00000134072	CAMK1	28.03	21.92	-1.28	0.00320251	0.00727043
ENSG00000134262	AP4B1	45.09	35.36	-1.28	0.0136108	0.021154
ENSG00000135914	HTR2B	129.74	101.64	-1.28	0.00261709	0.00624354
ENSG00000136861	CDK5RAP2	48.23	37.67	-1.28	0.000152302	0.00115295
ENSG00000140307	GTF2A2	112.46	88.17	-1.28	0.00556833	0.0108229
ENSG00000144713	RPL32	898.12	700.58	-1.28	0.00032519	0.00171177
ENSG00000148153	INIP	37.19	29.12	-1.28	0.0292491	0.0399247
ENSG00000152193	RNF219	23.47	18.36	-1.28	0.00159397	0.0044404
ENSG00000154978	VOPP1	45.39	35.52	-1.28	5.79e-05	0.000720277
ENSG00000160867	FGFR4	114.94	89.55	-1.28	0.00202189	0.00519726
ENSG00000163882	POLR2H	108.33	84.37	-1.28	0.00135144	0.00400447
ENSG00000165716	FAM69B	34.06	26.51	-1.28	0.00460822	0.00943953
ENSG00000166226	CCT2	381.84	297.22	-1.28	0.000721266	0.00273932
ENSG00000166747	AP1G1	68.99	53.82	-1.28	0.0032934	0.00742606
ENSG00000170759	KIF5B	112.68	87.85	-1.28	0.000819527	0.00291722
ENSG00000177426	TGIF1	123.25	95.94	-1.28	0.0012187	0.0037537
ENSG00000177855	CACYBPP2	113.46	88.87	-1.28	0.00288765	0.0067222
ENSG00000182054	IDH2	82.61	64.73	-1.28	0.000762897	0.0028139
ENSG00000182872	RBM10	32.41	25.31	-1.28	0.00092762	0.00316953
ENSG00000184634	MED12	36.96	28.96	-1.28	0.00474604	0.00962669
ENSG00000185104	FAF1	119.46	93.46	-1.28	0.00022917	0.00139839
ENSG00000187837	HIST1H1C	75.22	58.92	-1.28	8.67e-05	0.000890316
ENSG00000198406	BZW1P2	194.81	151.85	-1.28	0.00109367	0.00349687
ENSG00000225568	RP11-384B12.3	30.46	23.76	-1.28	0.0128089	0.0202076
ENSG00000227097	RPS28P7	1215.54	946.99	-1.28	0.00367313	0.00803361
ENSG00000234127	TRIM26	37.86	29.47	-1.28	0.000288707	0.00159866
ENSG00000235173	HGH1	23.73	18.57	-1.28	0.00330266	0.00743733
ENSG00000235508	RPS2P7	49.89	39.01	-1.28	0.00541323	0.0105874
ENSG00000235912	RP1-159A19.3	654.28	510.11	-1.28	0.0178832	0.0264549
ENSG00000236530	AC097711.1	24.6	19.26	-1.28	0.00250508	0.00606264
ENSG00000241007	SEPT7P6	40.03	31.19	-1.28	0.000312955	0.00168056
ENSG00000242071	RPL7AP6	474.73	371.11	-1.28	0.0118794	0.0190591
ENSG00000249353	NPM1P27	661.66	518.2	-1.28	0.000176629	0.00123806
ENSG00000258890	CEP95	37.33	29.12	-1.28	0.0324036	0.0434816
ENSG00000015171	ZMYND11	30.47	23.9	-1.27	0.00216389	0.0054647
ENSG00000028310	BRD9	31.4	24.77	-1.27	0.00687717	0.0125906
ENSG00000074071	MRPS34	205.7	162.34	-1.27	0.00106185	0.00343922
ENSG00000079134	THOC1	52.31	41.31	-1.27	0.00274058	0.00647753
ENSG00000100075	SLC25A1	48.67	38.38	-1.27	0.00420056	0.00883821
ENSG00000100258	LMF2	44.33	34.97	-1.27	0.00138383	0.00405738
ENSG00000103005	USB1	67.68	53.21	-1.27	0.00242413	0.00591696
ENSG00000105821	DNAJC2	97.74	77.07	-1.27	0.000364165	0.00181888
ENSG00000106683	LIMK1	90.5	71.03	-1.27	0.00480429	0.00971795
ENSG00000107929	LARP4B	32.71	25.71	-1.27	0.00157775	0.00440989
ENSG00000110321	EIF4G2	2110.6	1659.48	-1.27	0.00643427	0.0120008
ENSG00000114251	WNT5A	43.22	33.91	-1.27	0.0219803	0.0314295
ENSG00000114857	NKTR	24.78	19.57	-1.27	0.0320918	0.0431521
ENSG00000115053	NCL	2697.44	2125.9	-1.27	6.77e-05	0.000783618
ENSG00000119013	NDUFB3	267.41	210.9	-1.27	0.000257707	0.0014992
ENSG00000121390	PSPC1	92.3	72.95	-1.27	3.29e-05	0.00055912
ENSG00000125354	2017-09-06	54.72	43.21	-1.27	0.00557064	0.0108238
ENSG00000126653	NSRP1	29.59	23.35	-1.27	2.3e-05	0.000489245
ENSG00000126746	ZNF384	79.58	62.58	-1.27	0.00181564	0.00483291
ENSG00000128951	DUT	24.88	19.54	-1.27	0.0136156	0.0211558
ENSG00000132300	PTCD3	101.15	79.44	-1.27	0.000989643	0.00329127
ENSG00000132424	PNISR	56.59	44.61	-1.27	0.000158185	0.00117312
ENSG00000134186	PRPF38B	68.97	54.28	-1.27	0.00013695	0.00110161
ENSG00000135372	NAT10	36.21	28.48	-1.27	0.00134414	0.00399146
ENSG00000137831	UACA	86.22	68	-1.27	0.00725029	0.0130376
ENSG00000141499	WRAP53	26.82	21.13	-1.27	0.0288641	0.0394911
ENSG00000144048	DUSP11	45.98	36.11	-1.27	0.00155638	0.00437308
ENSG00000148303	RPL7A	1145.74	904.69	-1.27	0.00342783	0.00761887
ENSG00000154473	BUB3	210.11	165.31	-1.27	0.00139929	0.00409452
ENSG00000155368	DBI	480.07	378.57	-1.27	0.000189471	0.00128193
ENSG00000159128	IFNGR2	33.8	26.59	-1.27	0.00676994	0.0124292
ENSG00000162521	RBBP4	284.01	224.33	-1.27	0.000536312	0.0022658
ENSG00000167685	ZNF444	39.61	31.28	-1.27	0.00419747	0.00883806
ENSG00000170779	CDCA4	45.63	35.83	-1.27	0.000465955	0.00210668
ENSG00000179314	WSCD1	47.36	37.26	-1.27	0.00104283	0.00340337
ENSG00000182149	IST1	153.32	120.71	-1.27	0.00431819	0.00902818
ENSG00000187147	RNF220	61.12	48.08	-1.27	0.00131828	0.00394408
ENSG00000189306	RRP7A	49.05	38.56	-1.27	0.0123286	0.0196558
ENSG00000197114	ZGPAT	35.02	27.47	-1.27	0.0180941	0.0266995
ENSG00000205664	RP11-706O15.1	36.73	28.91	-1.27	0.0106753	0.01754
ENSG00000213551	DNAJC9	39.45	30.95	-1.27	0.000757957	0.00280952
ENSG00000214535	RPS15AP1	149.23	117.52	-1.27	0.00128244	0.00387909
ENSG00000225422	RBMS1P1	71.55	56.2	-1.27	0.00562515	0.0109189
ENSG00000234354	RPS26P47	75.42	59.38	-1.27	0.00615044	0.0116043
ENSG00000244226	ILF2P1	36.59	28.92	-1.27	0.0029118	0.00676394
ENSG00000244687	UBE2V1	227.45	178.62	-1.27	2.1e-05	0.00046931
ENSG00000259051	HNRNPUP1	146.11	114.77	-1.27	0.0044627	0.00923729
ENSG00000259917	HNRNPLP2	90.97	71.68	-1.27	0.00049132	0.00216461
ENSG00000011295	TTC19	25.1	19.91	-1.26	0.00102187	0.0033721
ENSG00000023909	GCLM	73.99	58.77	-1.26	0.0264695	0.0366944
ENSG00000069998	CECR5	60.65	48.29	-1.26	0.00465042	0.00949466
ENSG00000071564	TCF3	249.01	196.93	-1.26	0.00167244	0.00454668
ENSG00000075131	TIPIN	47.09	37.25	-1.26	0.00375908	0.00816719
ENSG00000075426	FOSL2	45.83	36.23	-1.26	0.00437564	0.00911177
ENSG00000101546	RBFA	28.41	22.5	-1.26	3.82e-05	0.000587629
ENSG00000105372	RPS19	2168.52	1724.86	-1.26	0.00853141	0.0148232
ENSG00000108384	RAD51C	69.89	55.39	-1.26	0.00550435	0.0107236
ENSG00000108443	RPS6KB1	43.7	34.7	-1.26	0.036099	0.0475375
ENSG00000109118	PHF12	64.21	50.96	-1.26	6.77e-05	0.000783618
ENSG00000113649	TCERG1	69.5	55.02	-1.26	0.0352761	0.0466353
ENSG00000115268	RPS15	705.87	561.02	-1.26	0.0168768	0.0251949
ENSG00000126457	PRMT1	269.03	214.11	-1.26	0.00178767	0.0047758
ENSG00000127824	TUBA4A	508.39	403.64	-1.26	0.0094429	0.0159992
ENSG00000127884	ECHS1	139.07	110.5	-1.26	0.00122107	0.00375477
ENSG00000130305	NSUN5	48.45	38.44	-1.26	0.00126834	0.00385166
ENSG00000131089	ARHGEF9	26.18	20.75	-1.26	0.0155111	0.0235396
ENSG00000134871	COL4A2	465.93	370.97	-1.26	0.000814851	0.0029065
ENSG00000137713	PPP2R1B	39.5	31.41	-1.26	0.000463485	0.00210199
ENSG00000137814	HAUS2	32.36	25.62	-1.26	0.0111811	0.0181455
ENSG00000139044	B4GALNT3	28.86	22.93	-1.26	0.00568133	0.0109952
ENSG00000139697	SBNO1	30.76	24.34	-1.26	0.00355887	0.00785442
ENSG00000140937	CDH11	92.95	73.8	-1.26	0.00924967	0.0157081
ENSG00000141543	EIF4A3	213.28	169.82	-1.26	0.00792592	0.0139782
ENSG00000143384	MCL1	157.25	124.57	-1.26	0.00143264	0.0041412
ENSG00000144381	HSPD1	930.72	741.04	-1.26	0.000209674	0.00133936
ENSG00000154370	TRIM11	29.92	23.79	-1.26	0.00187484	0.00494177
ENSG00000158411	MITD1	61.61	48.98	-1.26	0.00316066	0.00719772
ENSG00000158941	CCAR2	278.77	221.93	-1.26	0.00687618	0.0125906
ENSG00000159079	C21orf59	50.53	40.15	-1.26	0.000557619	0.00231717
ENSG00000159263	SIM2	24.12	19.09	-1.26	0.000944592	0.00320364
ENSG00000161970	RPL26	892.98	710	-1.26	0.0031516	0.00718918
ENSG00000164087	POC1A	26.9	21.28	-1.26	0.0023818	0.00585125
ENSG00000173273	TNKS	25.62	20.35	-1.26	0.0216701	0.0310617
ENSG00000175931	UBE2O	48.36	38.36	-1.26	0.00345168	0.007664
ENSG00000176973	FAM89B	45.35	36.13	-1.26	0.00440551	0.00915772
ENSG00000187109	NAP1L1	449.85	355.76	-1.26	0.00715064	0.0129218
ENSG00000196227	FAM217B	34.34	27.24	-1.26	0.0108391	0.0177394
ENSG00000198563	DDX39B	632.83	504.02	-1.26	0.000535668	0.00226471
ENSG00000205937	RNPS1	175.08	138.51	-1.26	0.00104161	0.00340279
ENSG00000213443	RP11-75L1.2	55.4	43.91	-1.26	0.000742745	0.00278193
ENSG00000214019	RP6-218J18.2	26.33	20.85	-1.26	0.0109863	0.0179054
ENSG00000227008	RP3-417G15.1	392.87	312.66	-1.26	0.0172313	0.0256588
ENSG00000228002	DHX9P1	26.67	21.15	-1.26	0.00501206	0.0100205
ENSG00000232573	RPL3P4	1804.39	1429.31	-1.26	0.00023341	0.00141251
ENSG00000234145	NAP1L4P3	31.55	25.04	-1.26	0.0286962	0.0392918
ENSG00000235655	H3F3AP4	337.35	267.29	-1.26	7.88e-05	0.000848252
ENSG00000242259	C22orf39	27.92	22.14	-1.26	0.0156455	0.0236945
ENSG00000257576	RP11-153M3.1	48.75	38.83	-1.26	0.00772099	0.0136909
ENSG00000269028	MTRNR2L12	292.34	231.49	-1.26	0.0193466	0.0282702
ENSG00000271936	RP11-443B20.1	25.23	20.09	-1.26	0.00337605	0.00754464
ENSG00000001497	LAS1L	41.99	33.68	-1.25	0.0227734	0.0323585
ENSG00000070047	PHRF1	24.99	19.94	-1.25	0.00376521	0.00817446
ENSG00000070423	RNF126	53.96	43.31	-1.25	0.0105897	0.0174187
ENSG00000071894	CPSF1	96.11	76.96	-1.25	0.0276874	0.0381214
ENSG00000073050	XRCC1	70.2	56.07	-1.25	0.00108285	0.003487
ENSG00000089048	ESF1	28.39	22.66	-1.25	0.00206825	0.00529154
ENSG00000095485	CWF19L1	33.01	26.5	-1.25	0.0117021	0.0188312
ENSG00000100320	RBFOX2	124.22	99.53	-1.25	0.000500522	0.00218192
ENSG00000103769	RAB11A	236.55	189.51	-1.25	0.00384175	0.00828237
ENSG00000106723	SPIN1	88.39	70.85	-1.25	0.00353809	0.00782035
ENSG00000109536	FRG1	26.69	21.37	-1.25	0.00989193	0.0166112
ENSG00000117308	GALE	67.31	53.65	-1.25	0.00324983	0.00735507
ENSG00000117335	CD46	86.72	69.59	-1.25	0.00705778	0.0128053
ENSG00000121644	DESI2	33.35	26.76	-1.25	0.00194013	0.00504468
ENSG00000122565	CBX3	234.99	187.4	-1.25	0.00039442	0.00191781
ENSG00000124006	OBSL1	109.11	87.01	-1.25	0.00211983	0.00538826
ENSG00000125630	POLR1B	35.54	28.51	-1.25	0.00461352	0.00943953
ENSG00000126261	UBA2	139.46	111.23	-1.25	0.00077558	0.00283188
ENSG00000129474	AJUBA	28.72	23.03	-1.25	0.00790288	0.013946
ENSG00000130939	UBE4B	35.58	28.41	-1.25	0.000898851	0.00309805
ENSG00000138794	CASP6	59.43	47.58	-1.25	0.0317839	0.0428275
ENSG00000143258	USP21	39.9	32	-1.25	0.00442897	0.0091905
ENSG00000143390	RFX5	57.29	45.83	-1.25	0.00221409	0.00556035
ENSG00000147403	RPL10	1075.98	861.15	-1.25	0.0121189	0.0193955
ENSG00000147526	TACC1	46.48	37.04	-1.25	0.0361141	0.0475467
ENSG00000150753	CCT5	448.2	357.22	-1.25	0.000382325	0.00187455
ENSG00000161016	RPL8	4378.5	3500.48	-1.25	0.000987604	0.00329127
ENSG00000164985	PSIP1	42.5	33.95	-1.25	0.000194921	0.00129308
ENSG00000168393	DTYMK	197.46	157.62	-1.25	5.1e-05	0.000682357
ENSG00000169105	CHST14	29.23	23.46	-1.25	0.00115487	0.0036234
ENSG00000173473	SMARCC1	76.51	61.43	-1.25	0.00211599	0.00538615
ENSG00000178464	CTD-2192J16.15	441.17	352.09	-1.25	0.0335627	0.0447401
ENSG00000182196	ARL6IP4	124.27	99.37	-1.25	0.00489049	0.00983127
ENSG00000182481	KPNA2	364.61	292.48	-1.25	0.000159194	0.00117312
ENSG00000184164	CRELD2	39.5	31.67	-1.25	0.00745909	0.0133476
ENSG00000197958	RPL12	1171.51	940.21	-1.25	0.000518936	0.00222247
ENSG00000198755	RPL10A	527.9	423.09	-1.25	0.00401911	0.00856237
ENSG00000198840	MT-ND3	6990.48	5571.78	-1.25	0.00307627	0.00707144
ENSG00000213430	HSPD1P1	101.71	81.66	-1.25	0.00718507	0.0129559
ENSG00000213609	RP11-170M17.2	69.89	55.87	-1.25	0.0104188	0.0172125
ENSG00000228887	EEF1DP1	58.09	46.55	-1.25	6.13e-05	0.000747068
ENSG00000232677	LINC00665	40.54	32.51	-1.25	0.00201633	0.00518813
ENSG00000233225	AC004987.9	45.51	36.33	-1.25	0.0101035	0.0168453
ENSG00000233927	RPS28	25.44	20.33	-1.25	0.00163668	0.00449952
ENSG00000243445	RP11-715J22.1	155.11	123.79	-1.25	0.0162661	0.02442
ENSG00000256222	MTRNR2L3	90.24	71.94	-1.25	0.00671422	0.0123851
ENSG00000275700	AATF	36.74	29.36	-1.25	0.0343561	0.0456111
ENSG00000007047	MARK4	30.74	24.86	-1.24	0.0367618	0.0482677
ENSG00000010803	SCMH1	47.93	38.68	-1.24	0.026864	0.0371798
ENSG00000066044	ELAVL1	145.44	117.57	-1.24	0.000487607	0.00215473
ENSG00000076928	ARHGEF1	66.09	53.33	-1.24	0.00526157	0.010392
ENSG00000078399	HOXA9	82.1	65.98	-1.24	0.000241693	0.00143741
ENSG00000083312	TNPO1	123.34	99.49	-1.24	0.0102657	0.0170195
ENSG00000104320	NBN	42.78	34.37	-1.24	0.00790131	0.013946
ENSG00000105135	ILVBL	51.91	41.72	-1.24	0.018482	0.0271966
ENSG00000108107	RPL28	1085.05	875.67	-1.24	0.00401765	0.00856237
ENSG00000112242	E2F3	26.96	21.78	-1.24	3.73e-05	0.000586126
ENSG00000114520	SNX4	45.88	37	-1.24	0.0214992	0.0308771
ENSG00000115484	CCT4	412.56	333.1	-1.24	0.000307113	0.00166136
ENSG00000115486	GGCX	102.8	83.14	-1.24	0.00691091	0.0126308
ENSG00000115816	CEBPZ	105.14	84.61	-1.24	0.00103655	0.00339382
ENSG00000116213	WRAP73	30.68	24.69	-1.24	0.00256742	0.00617229
ENSG00000117410	ATP6V0B	285.87	230.78	-1.24	0.00388785	0.00836943
ENSG00000120705	ETF1	130.32	104.92	-1.24	0.00232453	0.00575393
ENSG00000128602	SMO	31.35	25.37	-1.24	0.000334062	0.00173357
ENSG00000130702	LAMA5	66.54	53.59	-1.24	0.00391472	0.0084038
ENSG00000135829	DHX9	245.02	198.01	-1.24	0.00127098	0.00385569
ENSG00000135862	LAMC1	465.8	376.51	-1.24	0.00148149	0.00424175
ENSG00000137309	HMGA1	353.11	285.35	-1.24	0.00130867	0.00393339
ENSG00000137815	RTF1	40.1	32.45	-1.24	0.031468	0.0424886
ENSG00000143621	ILF2	620.28	500.11	-1.24	0.00112385	0.00355687
ENSG00000144355	DLX1	35.88	28.87	-1.24	0.00155365	0.0043675
ENSG00000146677	AC004453.8	563.36	453.42	-1.24	0.00172137	0.00466026
ENSG00000147601	TERF1	27.72	22.35	-1.24	0.00850315	0.0147828
ENSG00000152558	TMEM123	308.78	249.13	-1.24	0.00758934	0.0135106
ENSG00000160049	DFFA	50.72	40.96	-1.24	0.0034613	0.00767956
ENSG00000162385	MAGOH	161.3	130.6	-1.24	0.00342087	0.0076118
ENSG00000163516	ANKZF1	46.55	37.65	-1.24	0.0015735	0.00440218
ENSG00000163811	WDR43	72.12	58.12	-1.24	0.0340082	0.0452414
ENSG00000167306	MYO5B	29.3	23.72	-1.24	0.000396393	0.00192262
ENSG00000167526	RPL13	751.83	604.08	-1.24	0.00644324	0.0120099
ENSG00000169710	FASN	301.14	242.98	-1.24	0.0130754	0.0205176
ENSG00000171793	CTPS1	75.26	60.66	-1.24	0.000600287	0.00241764
ENSG00000176454	LPCAT4	85.74	69.29	-1.24	0.00865252	0.0149804
ENSG00000176909	MAMSTR	28.15	22.79	-1.24	0.00246877	0.00600452
ENSG00000178860	MSC	195.9	157.88	-1.24	0.0156187	0.0236661
ENSG00000180209	MYLPF	263.66	211.99	-1.24	0.00263866	0.00628477
ENSG00000181163	NPM1	1474.37	1191.79	-1.24	0.000268629	0.0015341
ENSG00000203875	SNHG5	438.44	353.18	-1.24	0.00212171	0.00538835
ENSG00000214192	UBE2V1P2	85.6	69.01	-1.24	0.0105362	0.0173503
ENSG00000217555	CKLF	85.16	68.65	-1.24	0.000807289	0.00288655
ENSG00000220472	RP11-69L16.5	202.12	163.39	-1.24	0.00260158	0.00622425
ENSG00000225259	ST13P6	33.1	26.68	-1.24	0.00104532	0.00340731
ENSG00000234009	RPL5P34	84.77	68.17	-1.24	0.00262037	0.00624883
ENSG00000240950	RP11-372E1.1	89.97	72.32	-1.24	0.00500228	0.0100068
ENSG00000249855	EEF1A1P19	26.96	21.75	-1.24	0.0291701	0.0398448
ENSG00000250526	CCT6P2	60.03	48.39	-1.24	0.00372781	0.00812635
ENSG00000253293	HOXA10	41.17	33.31	-1.24	0.00748932	0.0133813
ENSG00000258427	RBM8B	169.5	136.25	-1.24	0.00145801	0.0041893
ENSG00000005156	LIG3	29.36	23.85	-1.23	0.0162261	0.0243723
ENSG00000069482	GAL	40.75	33.21	-1.23	0.00599129	0.0113789
ENSG00000076003	MCM6	107.99	87.98	-1.23	0.00438187	0.00912151
ENSG00000088367	EPB41L1	33.08	26.88	-1.23	0.0068916	0.0126091
ENSG00000104529	EEF1D	879.71	717.03	-1.23	0.00911471	0.0155736
ENSG00000104824	HNRNPL	420.79	341.34	-1.23	0.00878605	0.0151434
ENSG00000104897	SF3A2	91.81	74.5	-1.23	0.0203278	0.0294762
ENSG00000105053	VRK3	48.5	39.55	-1.23	0.011502	0.0185399
ENSG00000105173	CCNE1	36.18	29.37	-1.23	3.82e-05	0.000587629
ENSG00000111011	RSRC2	104.46	84.61	-1.23	0.000359173	0.00180789
ENSG00000112592	TBP	34.82	28.3	-1.23	0.0245404	0.0344188
ENSG00000114978	MOB1A	98.73	80.38	-1.23	0.0180266	0.0266401
ENSG00000115461	IGFBP5	35.43	28.75	-1.23	0.00717733	0.0129559
ENSG00000115568	ZNF142	35.24	28.68	-1.23	0.00674681	0.0124099
ENSG00000116754	SRSF11	221.66	180.42	-1.23	0.00481473	0.00972567
ENSG00000119446	RBM18	62.34	50.5	-1.23	0.000952648	0.00321608
ENSG00000120438	TCP1	508.56	412.27	-1.23	0.00077512	0.00283188
ENSG00000122257	RBBP6	31.46	25.57	-1.23	0.00619067	0.0116577
ENSG00000131711	MAP1B	56.99	46.39	-1.23	0.0305846	0.0414582
ENSG00000132382	MYBBP1A	78.36	63.92	-1.23	0.000707488	0.00270274
ENSG00000134419	RPS15A	1023.41	829.15	-1.23	0.00254545	0.00613714
ENSG00000135521	LTV1	42.95	34.8	-1.23	0.00145811	0.0041893
ENSG00000136940	PDCL	33.79	27.54	-1.23	2.66e-05	0.000519138
ENSG00000137404	NRM	44.85	36.36	-1.23	0.000484897	0.0021526
ENSG00000138074	SLC5A6	115.55	93.74	-1.23	0.00234821	0.00579541
ENSG00000139722	VPS37B	41.26	33.51	-1.23	0.000429718	0.00201267
ENSG00000141428	C18orf21	27.05	22	-1.23	0.0123418	0.0196558
ENSG00000143207	RFWD2	54.58	44.53	-1.23	0.0125751	0.0199298
ENSG00000143815	LBR	62.64	50.86	-1.23	0.0296325	0.0403447
ENSG00000145220	LYAR	45.83	37.17	-1.23	0.00153023	0.00432447
ENSG00000146540	C7orf50	122.71	99.86	-1.23	0.00627007	0.0117694
ENSG00000152767	FARP1	57.53	46.86	-1.23	0.0047388	0.00962009
ENSG00000155906	RMND1	59.52	48.49	-1.23	0.000959743	0.00323259
ENSG00000158796	DEDD	69.11	56.22	-1.23	0.00398674	0.00852561
ENSG00000159251	ACTC1	680.13	551.12	-1.23	0.00116021	0.00363433
ENSG00000160818	GPATCH4	106.32	86.14	-1.23	0.00408559	0.0086647
ENSG00000162714	ZNF496	32.79	26.6	-1.23	0.0230158	0.0326323
ENSG00000162729	IGSF8	37.15	30.29	-1.23	0.0130524	0.020487
ENSG00000169230	PRELID1	77.61	62.95	-1.23	0.00367431	0.00803361
ENSG00000174775	HRAS	172.96	140.33	-1.23	0.0123357	0.0196558
ENSG00000175886	RPL7AP66	143.13	116.58	-1.23	0.00036286	0.00181554
ENSG00000179051	RCC2	137.61	111.89	-1.23	0.00566616	0.0109803
ENSG00000183808	RBM12B	29.78	24.14	-1.23	0.00412028	0.00871306
ENSG00000184470	TXNRD2	162.77	132.33	-1.23	0.0128012	0.0202063
ENSG00000185163	DDX51	33.91	27.5	-1.23	0.0139123	0.0215756
ENSG00000186468	RPS23	2227.16	1813.65	-1.23	0.0366871	0.0481929
ENSG00000214114	MYCBP	86.28	70.3	-1.23	0.0044644	0.00923755
ENSG00000226360	RPL10AP6	163.08	132.26	-1.23	0.00342168	0.0076118
ENSG00000230457	PA2G4P4	40.97	33.4	-1.23	0.00463724	0.00947484
ENSG00000230777	RP11-318C24.1	1359.52	1102.38	-1.23	0.0198589	0.0289323
ENSG00000230956	RP3-452M16.1	29.12	23.71	-1.23	0.000754369	0.00279799
ENSG00000233270	SNRPEP4	512.36	417.72	-1.23	0.0220312	0.0314947
ENSG00000236480	PKMP1	103.2	84.08	-1.23	0.00173698	0.00468307
ENSG00000236814	RP11-446E9.1	86.82	70.38	-1.23	0.00286975	0.0067125
ENSG00000250471	GMPSP1	26.99	21.99	-1.23	0.0165975	0.0248285
ENSG00000256238	RP11-473N11.2	27.59	22.45	-1.23	0.00181485	0.00483291
ENSG00000001167	NFYA	45.96	37.61	-1.22	0.00200417	0.00516138
ENSG00000074181	NOTCH3	116.54	95.36	-1.22	0.00166124	0.00452883
ENSG00000082014	SMARCD3	125.05	102.53	-1.22	0.0150955	0.0230266
ENSG00000091651	ORC6	57.56	47.22	-1.22	0.00242918	0.00592543
ENSG00000099995	SF3A1	246.48	202.47	-1.22	0.00248594	0.00603245
ENSG00000100030	MAPK1	168.01	137.77	-1.22	0.00948426	0.0160412
ENSG00000105193	RPS16	1523.39	1252.98	-1.22	0.000582495	0.00238031
ENSG00000105364	MRPL4	89.98	73.63	-1.22	0.021842	0.0312623
ENSG00000105618	PRPF31	123.02	100.64	-1.22	0.00957236	0.0161594
ENSG00000105879	CBLL1	48.12	39.35	-1.22	0.0278027	0.0382352
ENSG00000106615	RHEB	126.72	103.86	-1.22	0.000353773	0.00179308
ENSG00000109445	ZNF330	35.88	29.49	-1.22	0.00897993	0.0153972
ENSG00000111581	NUP107	81.86	67.12	-1.22	0.0183388	0.0270198
ENSG00000113460	BRIX1	56.72	46.43	-1.22	0.0111842	0.0181455
ENSG00000115364	MRPL19	65.04	53.17	-1.22	0.000731491	0.00276383
ENSG00000116918	TSNAX	31.72	26.04	-1.22	0.0132943	0.0207359
ENSG00000117394	SLC2A1	166.62	136.63	-1.22	0.00320623	0.00727324
ENSG00000119707	RBM25	60.59	49.5	-1.22	0.00147681	0.00423118
ENSG00000120526	NUDCD1	58.54	48.06	-1.22	0.000972565	0.00326266
ENSG00000122406	RPL5	844.37	692.54	-1.22	0.00177659	0.00475921
ENSG00000122545	2017-09-07	311.23	254.68	-1.22	2.59e-05	0.000514617
ENSG00000124222	STX16	43.77	35.9	-1.22	0.00585376	0.0111995
ENSG00000124422	USP22	87.78	72.21	-1.22	0.0241879	0.0340138
ENSG00000126814	TRMT5	31.36	25.67	-1.22	0.010871	0.0177817
ENSG00000131051	RBM39	409.77	336.14	-1.22	0.00266503	0.00633729
ENSG00000132323	ILKAP	88.38	72.33	-1.22	0.000704878	0.00270049
ENSG00000133612	AGAP3	91.4	74.87	-1.22	0.0106454	0.0175055
ENSG00000135720	DYNC1LI2	121.76	99.66	-1.22	0.0128847	0.0202897
ENSG00000137970	RPL7P9	409.18	334.95	-1.22	0.0102461	0.0170015
ENSG00000138764	CCNG2	32.48	26.62	-1.22	0.0205711	0.0297556
ENSG00000141456	PELP1	61.51	50.24	-1.22	0.00485038	0.00977745
ENSG00000149294	NCAM1	81.03	66.26	-1.22	0.00573179	0.0110636
ENSG00000149554	CHEK1	52.6	43.16	-1.22	0.0189668	0.0277845
ENSG00000156531	PHF6	31.48	25.78	-1.22	0.00448613	0.00926944
ENSG00000162231	NXF1	84.79	69.4	-1.22	0.0151751	0.0231254
ENSG00000163714	U2SURP	76.64	62.59	-1.22	0.00164873	0.00451451
ENSG00000164548	TRA2A	152.83	125.09	-1.22	0.00258765	0.00620359
ENSG00000164919	COX6C	752.51	619.02	-1.22	0.0117678	0.0189214
ENSG00000165119	HNRNPK	568.56	465.6	-1.22	0.000491936	0.00216468
ENSG00000166881	NEMP1	36.91	30.17	-1.22	0.00300932	0.00694751
ENSG00000168906	MAT2A	283.35	232.76	-1.22	0.000334357	0.00173357
ENSG00000170515	PA2G4	127.28	104.41	-1.22	0.0021387	0.00541818
ENSG00000173207	CKS1B	111.22	91.33	-1.22	0.00383147	0.00827469
ENSG00000181904	C5orf24	55.36	45.28	-1.22	0.0220557	0.0315218
ENSG00000182628	SKA2	190.16	155.57	-1.22	0.0274656	0.0378604
ENSG00000184436	THAP7	40.56	33.23	-1.22	0.00469518	0.00955659
ENSG00000185728	YTHDF3	86.3	70.97	-1.22	0.00866056	0.0149821
ENSG00000197343	ZNF655	62.03	50.65	-1.22	0.00787391	0.0139032
ENSG00000197905	TEAD4	50.69	41.69	-1.22	0.000897034	0.00309788
ENSG00000198586	TLK1	38.76	31.84	-1.22	0.00533397	0.0104807
ENSG00000204196	AC011737.2	1217.49	999.57	-1.22	0.00184988	0.00489959
ENSG00000205208	C4orf46	30.99	25.48	-1.22	0.0194506	0.0283868
ENSG00000226015	CCT8P1	85.61	70.45	-1.22	0.000480461	0.00214788
ENSG00000234645	YWHAEP5	79.44	65.29	-1.22	0.0167011	0.0249644
ENSG00000237668	RPS15AP38	211.31	173.46	-1.22	0.00222812	0.00558037
ENSG00000241081	RP11-488C13.1	49.63	40.71	-1.22	0.0296833	0.0403858
ENSG00000242086	LINC00969	35.51	29.07	-1.22	0.0200972	0.0291997
ENSG00000261236	BOP1	106.25	87.41	-1.22	0.0312381	0.04221
ENSG00000265241	RBM8A	360.14	294.12	-1.22	0.00181236	0.00482857
ENSG00000270706	PRMT1P1	38.95	31.92	-1.22	0.00891417	0.0153113
ENSG00000276256	AC011043.1	32.49	26.58	-1.22	0.000425346	0.00200971
ENSG00000005483	KMT2E	40.97	33.74	-1.21	0.0159694	0.0240663
ENSG00000011422	PLAUR	247.69	204.66	-1.21	0.0125693	0.019926
ENSG00000035141	FAM136A	95.65	78.86	-1.21	0.00083158	0.00293996
ENSG00000039560	RAI14	79.11	65.24	-1.21	0.00807692	0.0141721
ENSG00000048162	NOP16	112.86	93.33	-1.21	0.0109823	0.0179039
ENSG00000063177	RPL18	1727.34	1422.8	-1.21	0.00383153	0.00827469
ENSG00000079462	PAFAH1B3	206.92	170.99	-1.21	0.00569283	0.0110138
ENSG00000100220	RTCB	140.13	115.8	-1.21	0.0171742	0.0256129
ENSG00000102054	RBBP7	202.68	167.28	-1.21	0.00170416	0.00461793
ENSG00000102119	EMD	92.94	76.93	-1.21	0.0116444	0.0187435
ENSG00000102921	N4BP1	41.03	33.93	-1.21	0.00065052	0.00257225
ENSG00000105443	CYTH2	73.39	60.52	-1.21	0.0149085	0.022808
ENSG00000106603	COA1	115.48	95.29	-1.21	0.0014329	0.0041412
ENSG00000107789	MINPP1	40.18	33.26	-1.21	0.0270828	0.0374383
ENSG00000108848	LUC7L3	133.21	110.12	-1.21	0.0187443	0.0275481
ENSG00000112306	RPS12	598.31	493.71	-1.21	0.00102407	0.0033747
ENSG00000115946	PNO1	52.88	43.79	-1.21	0.000185563	0.00126823
ENSG00000117614	SYF2	76.54	63.45	-1.21	0.00156901	0.00439384
ENSG00000119408	NEK6	98.95	81.76	-1.21	0.00131395	0.00394234
ENSG00000129187	DCTD	105.14	87.05	-1.21	0.00177041	0.00474846
ENSG00000130726	TRIM28	651.32	539.6	-1.21	0.0376113	0.0491865
ENSG00000131508	UBE2D2	81.08	66.99	-1.21	0.0248554	0.0347856
ENSG00000133136	GNG5P2	213.23	176.31	-1.21	0.0359103	0.0473635
ENSG00000138326	RPS24	1171.85	967.19	-1.21	0.0118715	0.0190516
ENSG00000141198	TOM1L1	35.2	29.17	-1.21	0.0086576	0.0149821
ENSG00000141564	RPTOR	30.26	24.91	-1.21	0.00160952	0.00446015
ENSG00000141971	MVB12A	60.82	50.39	-1.21	0.0026375	0.00628455
ENSG00000144029	MRPS5	103.59	85.4	-1.21	4.82e-05	0.000659171
ENSG00000145912	NHP2	111.97	92.59	-1.21	0.0102962	0.0170556
ENSG00000148297	MED22	30.96	25.59	-1.21	0.0068584	0.0125641
ENSG00000148688	RPP30	55.09	45.4	-1.21	0.0050306	0.0100466
ENSG00000153774	CFDP1	92.45	76.14	-1.21	0.0340173	0.0452433
ENSG00000155438	NIFK	181.99	150.24	-1.21	0.0128519	0.0202645
ENSG00000159086	PAXBP1	29.99	24.7	-1.21	0.00291504	0.00676713
ENSG00000159593	NAE1	77.53	63.84	-1.21	0.0163304	0.0244801
ENSG00000160917	CPSF4	79.91	65.79	-1.21	0.00210429	0.00536735
ENSG00000162368	CMPK1	92.51	76.61	-1.21	0.01201	0.0192475
ENSG00000163938	GNL3	111.46	91.86	-1.21	0.00477621	0.00967786
ENSG00000164032	H2AFZ	775.38	642.34	-1.21	0.00594057	0.0113066
ENSG00000164880	INTS1	69.04	57.26	-1.21	0.0381467	0.0497426
ENSG00000169221	TBC1D10B	35.86	29.67	-1.21	0.00573484	0.0110658
ENSG00000170540	ARL6IP1	168.46	139.13	-1.21	2.66e-05	0.000519138
ENSG00000183431	SF3A3	189.59	156.51	-1.21	0.0101862	0.0169218
ENSG00000184702	2017-09-05	35.71	29.56	-1.21	0.0242949	0.0341396
ENSG00000185989	RASA3	36.85	30.41	-1.21	0.000706579	0.00270141
ENSG00000188313	PLSCR1	60.13	49.69	-1.21	0.00364577	0.0079891
ENSG00000188529	SRSF10	151.59	124.84	-1.21	0.0101851	0.0169218
ENSG00000188976	NOC2L	89.55	73.84	-1.21	0.00567263	0.0109831
ENSG00000188986	NELFB	53.93	44.47	-1.21	0.00160308	0.00445099
ENSG00000189266	PNRC2	43.01	35.53	-1.21	0.00354368	0.0078285
ENSG00000198467	TPM2	900.74	745.71	-1.21	0.0006988	0.00269235
ENSG00000205220	PSMB10	37.81	31.14	-1.21	0.00587575	0.0112269
ENSG00000213178	RP11-641D5.1	749.94	618.33	-1.21	0.00152186	0.00430705
ENSG00000225369	AC009506.2	71	58.53	-1.21	0.00399036	0.00852746
ENSG00000225573	RPL35P5	355.72	292.98	-1.21	0.0216492	0.031047
ENSG00000227615	RP11-864N7.2	733.5	608.62	-1.21	0.00184543	0.00489444
ENSG00000232176	RP11-146N23.1	33.69	27.91	-1.21	0.0153366	0.0233352
ENSG00000233762	AC007969.5	365.11	300.96	-1.21	0.0250722	0.035039
ENSG00000235587	GAPDHP65	92.77	76.63	-1.21	0.0331587	0.0443326
ENSG00000237214	RP11-12M9.3	83.82	69.28	-1.21	0.00460049	0.00942932
ENSG00000242358	RPS21P4	291.99	240.62	-1.21	0.032005	0.0430552
ENSG00000243547	HNRNPKP4	144.08	119.42	-1.21	0.00197114	0.00510097
ENSG00000253506	NACA2	47.3	39.06	-1.21	0.0163312	0.0244801
ENSG00000001631	KRIT1	72.15	60.22	-1.2	0.00240184	0.00588319
ENSG00000006712	PAF1	103.28	86.07	-1.2	0.00359681	0.00791136
ENSG00000038427	VCAN	111.39	92.74	-1.2	0.0120231	0.0192632
ENSG00000055208	TAB2	34.09	28.32	-1.2	0.0063977	0.0119516
ENSG00000067225	PKM	2077.57	1727.03	-1.2	0.0035308	0.00780716
ENSG00000097021	ACOT7	79.09	66.03	-1.2	0.0129083	0.0203207
ENSG00000100304	TTLL12	45.93	38.29	-1.2	0.00172983	0.00467454
ENSG00000104549	SQLE	76.81	64.23	-1.2	0.0140105	0.0216946
ENSG00000106268	NUDT1	89.25	74.28	-1.2	0.0203443	0.0294929
ENSG00000106554	CHCHD3	248.1	206.46	-1.2	0.00616579	0.0116183
ENSG00000107371	EXOSC3	108.09	89.88	-1.2	0.00576704	0.0111133
ENSG00000107672	NSMCE4A	70.67	59.08	-1.2	0.0229584	0.0325818
ENSG00000108064	TFAM	47.07	39.38	-1.2	0.00442146	0.00918111
ENSG00000115241	PPM1G	196.65	163.48	-1.2	0.00449747	0.00927653
ENSG00000115317	HTRA2	85.37	71.24	-1.2	0.0010348	0.00339064
ENSG00000115758	ODC1	180.55	149.84	-1.2	0.000818936	0.00291722
ENSG00000116285	ERRFI1	197.11	164.19	-1.2	0.000535047	0.00226471
ENSG00000116698	SMG7	47.82	39.88	-1.2	0.00680081	0.012482
ENSG00000118246	FASTKD2	52.72	43.86	-1.2	0.000928591	0.00316953
ENSG00000119718	EIF2B2	124.45	103.58	-1.2	0.000515917	0.00221474
ENSG00000120053	GOT1	83.01	69.22	-1.2	0.0120038	0.0192429
ENSG00000125817	CENPB	43.68	36.26	-1.2	0.0095954	0.0161921
ENSG00000129351	ILF3	370.15	308.76	-1.2	0.000161922	0.00118393
ENSG00000130826	DKC1	87.76	73.38	-1.2	0.0371295	0.0486542
ENSG00000136699	SMPD4	132.72	110.79	-1.2	0.00302214	0.00697162
ENSG00000141644	MBD1	65.81	54.97	-1.2	0.0037785	0.00819525
ENSG00000145050	MANF	284.79	238.15	-1.2	0.00449345	0.00927587
ENSG00000146676	PURB	38.32	31.82	-1.2	0.0109763	0.0178991
ENSG00000148399	DPH7	72.54	60.43	-1.2	0.0207921	0.0299939
ENSG00000150275	PCDH15	30.5	25.48	-1.2	0.015836	0.0239089
ENSG00000151468	CCDC3	35.45	29.6	-1.2	0.00406714	0.00863495
ENSG00000156261	CCT8	299.49	249.22	-1.2	0.000396029	0.00192245
ENSG00000164402	2017-09-08	38.09	31.61	-1.2	0.00507453	0.0100974
ENSG00000164683	HEY1	208.05	172.89	-1.2	0.000145163	0.00112597
ENSG00000168137	SETD5	95.75	79.58	-1.2	0.00947926	0.0160392
ENSG00000168259	DNAJC7	226.92	188.84	-1.2	0.0231492	0.0327733
ENSG00000169515	CCDC8	40.03	33.43	-1.2	0.00235328	0.00580502
ENSG00000171861	RNMTL1	36.71	30.65	-1.2	0.0367119	0.0482147
ENSG00000172164	SNTB1	51.29	42.8	-1.2	0.00389565	0.00838007
ENSG00000172809	RPL38	793.06	660.35	-1.2	0.000662206	0.00259744
ENSG00000182492	BGN	132.02	110.2	-1.2	0.00329601	0.00742806
ENSG00000183258	DDX41	42.51	35.52	-1.2	0.0153409	0.0233357
ENSG00000185298	CCDC137	56	46.73	-1.2	0.0105444	0.0173589
ENSG00000198034	RPS4X	617.36	514.55	-1.2	0.000303983	0.00164899
ENSG00000203791	METTL10	33.33	27.78	-1.2	0.0172515	0.0256778
ENSG00000213300	HNRNPA3P6	426.31	355.42	-1.2	0.000777186	0.00283598
ENSG00000213741	RPS29	1269.42	1060.3	-1.2	0.016842	0.0251494
ENSG00000225383	SFTA1P	184.76	153.79	-1.2	0.00383479	0.00827469
ENSG00000231167	YBX1P2	35.61	29.56	-1.2	0.00555684	0.0108066
ENSG00000233328	PFN1P1	262.13	217.69	-1.2	0.0108555	0.0177614
ENSG00000236852	RP11-3D23.1	30.31	25.17	-1.2	0.0380953	0.0496865
ENSG00000254332	GS1-44D20.1	79.79	66.72	-1.2	0.0371043	0.0486319
ENSG00000000419	DPM1	99.19	83.62	-1.19	0.00277165	0.00653254
ENSG00000012660	ELOVL5	92.14	77.25	-1.19	0.00140087	0.00409508
ENSG00000035403	VCL	182.45	153.51	-1.19	6.22e-05	0.00074871
ENSG00000052802	MSMO1	81.87	68.59	-1.19	0.0110946	0.0180418
ENSG00000064995	TAF11	54.79	45.98	-1.19	0.00278195	0.00655001
ENSG00000075415	SLC25A3	521.35	439.37	-1.19	0.0124402	0.0197592
ENSG00000092094	OSGEP	41.74	35.04	-1.19	0.0272907	0.0376636
ENSG00000099800	TIMM13	205.64	172.38	-1.19	0.00718719	0.0129559
ENSG00000105705	SUGP1	68.95	57.9	-1.19	0.0334023	0.0445871
ENSG00000109332	UBE2D3	264.07	221.95	-1.19	0.0115781	0.0186522
ENSG00000109586	GALNT7	100.07	84.15	-1.19	0.010389	0.0171754
ENSG00000112245	PTP4A1	52.15	43.83	-1.19	0.0281843	0.0386965
ENSG00000116251	RPL22	452	378.87	-1.19	0.0128656	0.0202806
ENSG00000116793	PHTF1	50.08	42.08	-1.19	0.0070274	0.0127766
ENSG00000119559	C19orf25	49.63	41.6	-1.19	0.00227138	0.00566301
ENSG00000119725	ZNF410	38.39	32.24	-1.19	0.00325727	0.00736624
ENSG00000122203	KIAA1191	136.82	115	-1.19	0.0101866	0.0169218
ENSG00000122591	FAM126A	56.69	47.59	-1.19	0.0255434	0.0356041
ENSG00000122861	PLAU	719	604.39	-1.19	0.00093364	0.00317936
ENSG00000124614	RPS10	682.94	576.05	-1.19	0.000276368	0.00155979
ENSG00000125743	SNRPD2	1030.35	868.24	-1.19	0.0131034	0.0205424
ENSG00000126226	PCID2	112.95	95.26	-1.19	0.000493234	0.00216491
ENSG00000128591	FLNC	223.85	188.46	-1.19	0.00107068	0.00345922
ENSG00000129152	MYOD1	133.8	112.84	-1.19	0.0037449	0.00814543
ENSG00000134369	NAV1	66.77	56.15	-1.19	0.027764	0.038191
ENSG00000136942	RPL35	2946.4	2481.61	-1.19	0.000781203	0.00284179
ENSG00000137492	PRKRIR	31.96	26.75	-1.19	0.00540842	0.0105858
ENSG00000138385	SSB	371.41	312.69	-1.19	0.00805247	0.0141376
ENSG00000143179	UCK2	91.51	76.83	-1.19	0.0206111	0.0297987
ENSG00000144034	TPRKB	100.41	84.6	-1.19	0.0158914	0.0239741
ENSG00000151846	PABPC3	54.23	45.58	-1.19	0.00317053	0.00721621
ENSG00000155660	PDIA4	350.05	294.74	-1.19	2.81e-05	0.000527667
ENSG00000156304	SCAF4	36.71	30.9	-1.19	0.000675642	0.00263032
ENSG00000160087	UBE2J2	82.49	69.03	-1.19	0.0130204	0.0204477
ENSG00000166562	SEC11C	34.11	28.68	-1.19	0.0276982	0.0381273
ENSG00000167005	NUDT21	88.31	74.16	-1.19	0.0344024	0.0456392
ENSG00000171858	RPS21	994.86	836.28	-1.19	0.0248815	0.0348139
ENSG00000172336	POP7	106.7	89.61	-1.19	0.0124151	0.0197296
ENSG00000172757	CFL1	1802.87	1510.69	-1.19	0.0025693	0.00617229
ENSG00000172922	RNASEH2C	50.96	42.84	-1.19	0.0187693	0.0275779
ENSG00000178715	RP11-169K16.8	81.17	68.05	-1.19	0.0357507	0.0471848
ENSG00000179918	SEPHS2	83.95	70.56	-1.19	0.00701505	0.0127594
ENSG00000180900	SCRIB	79.08	66.46	-1.19	0.0180555	0.0266626
ENSG00000184047	DIABLO	107.01	89.83	-1.19	0.00111481	0.00354322
ENSG00000185650	ZFP36L1	162.55	137.14	-1.19	0.0273577	0.0377471
ENSG00000196262	PPIA	1570.48	1320.2	-1.19	0.0146576	0.0224714
ENSG00000197622	CDC42SE1	85.26	71.37	-1.19	0.000211781	0.00134841
ENSG00000214022	REPIN1	91.47	76.93	-1.19	0.0061799	0.0116412
ENSG00000228205	RP11-778D9.4	170.3	142.84	-1.19	0.00624013	0.0117245
ENSG00000233954	UQCRHL	68.4	57.67	-1.19	0.000493045	0.00216491
ENSG00000236552	RPL13AP5	1286.94	1082.56	-1.19	0.0154464	0.0234658
ENSG00000237550	UBE2Q2P6	677.88	568.25	-1.19	0.00536111	0.0105107
ENSG00000244313	RP11-425L10.1	1025.81	864.25	-1.19	0.0365202	0.0480101
ENSG00000264176	MAGOH2P	66.63	55.79	-1.19	0.00111431	0.00354322
ENSG00000011485	PPP5C	137.59	116.76	-1.18	0.00696183	0.012698
ENSG00000034510	TMSB10	10874.5	9240.26	-1.18	0.017384	0.0258407
ENSG00000064961	HMG20B	68.38	57.98	-1.18	0.0218916	0.0313256
ENSG00000065183	WDR3	62.81	53.12	-1.18	0.0125051	0.0198403
ENSG00000070756	PABPC1	2089.79	1776.61	-1.18	0.00599484	0.0113789
ENSG00000100445	SDR39U1	55.36	46.78	-1.18	0.0323584	0.0434509
ENSG00000101246	ARFRP1	41.39	35.2	-1.18	0.0131393	0.0205813
ENSG00000102572	STK24	61.15	51.9	-1.18	0.00771002	0.0136756
ENSG00000103202	NME4	171.66	145.19	-1.18	0.0158859	0.023972
ENSG00000105928	DFNA5	69.56	58.9	-1.18	0.0086467	0.0149791
ENSG00000108773	KAT2A	37.04	31.39	-1.18	0.0336048	0.0447759
ENSG00000109861	CTSC	326.22	277.56	-1.18	0.00497222	0.00995803
ENSG00000112701	SENP6	36.27	30.62	-1.18	0.0222874	0.0317988
ENSG00000116670	MAD2L2	71.54	60.42	-1.18	0.0060017	0.011386
ENSG00000121774	KHDRBS1	187.1	159.02	-1.18	6.57e-06	0.000330214
ENSG00000123983	ACSL3	137.96	117.25	-1.18	0.00428414	0.00898415
ENSG00000128708	HAT1	125.72	106.71	-1.18	0.000334948	0.0017351
ENSG00000133773	CCDC59	73.92	62.4	-1.18	0.00172881	0.00467393
ENSG00000134287	ARF3	218.74	185.12	-1.18	0.00467243	0.00951688
ENSG00000136802	LRRC8A	48.67	41.34	-1.18	0.00480192	0.0097165
ENSG00000136877	FPGS	47.93	40.7	-1.18	0.0271404	0.0374826
ENSG00000137054	POLR1E	34.84	29.6	-1.18	0.000914898	0.0031374
ENSG00000139496	NUPL1	36.69	31.17	-1.18	0.0260309	0.0361633
ENSG00000142856	ITGB3BP	58.29	49.4	-1.18	0.0204166	0.0295832
ENSG00000145494	NDUFS6	86.14	72.97	-1.18	0.0010913	0.00349687
ENSG00000146963	C7orf55-LUC7L2	72.33	61.25	-1.18	0.00251587	0.00607623
ENSG00000147224	PRPS1	51.32	43.62	-1.18	0.00140556	0.00410467
ENSG00000153250	RBMS1	149.32	126.42	-1.18	0.000959611	0.00323259
ENSG00000153560	UBP1	72.81	61.7	-1.18	0.0103514	0.0171229
ENSG00000154719	MRPL39	54.81	46.41	-1.18	0.0075953	0.0135171
ENSG00000156482	RPL30	2457.26	2089.09	-1.18	0.000129804	0.00108121
ENSG00000156860	FBRS	47.09	39.99	-1.18	0.00326729	0.0073832
ENSG00000158545	ZC3H18	45.14	38.32	-1.18	0.0322957	0.0433965
ENSG00000159216	RUNX1	60.6	51.54	-1.18	0.0214661	0.0308446
ENSG00000159658	EFCAB14	55.53	47.04	-1.18	0.0139318	0.0215841
ENSG00000160014	CALM3	358.71	303.77	-1.18	0.000949333	0.00320835
ENSG00000164091	WDR82	81.98	69.52	-1.18	3.13e-05	0.000547068
ENSG00000167088	SNRPD1	143.53	121.52	-1.18	0.013037	0.0204683
ENSG00000167283	ATP5L	331.28	280.23	-1.18	0.00194067	0.00504468
ENSG00000174915	PTDSS2	51.13	43.43	-1.18	0.016031	0.0241288
ENSG00000175029	CTBP2	102.9	87.35	-1.18	0.00502833	0.0100464
ENSG00000175792	RUVBL1	121.21	102.59	-1.18	0.000885671	0.00307312
ENSG00000196531	NACA	1070.26	904.83	-1.18	0.00137878	0.00405738
ENSG00000197150	ABCB8	38.49	32.74	-1.18	0.00953275	0.0161049
ENSG00000198242	RPL23A	104.03	88.13	-1.18	0.0344037	0.0456392
ENSG00000198369	SPRED2	74.7	63.46	-1.18	0.00309096	0.00710242
ENSG00000198815	FOXJ3	49.62	41.9	-1.18	0.00171464	0.00464417
ENSG00000205339	IPO7	73.99	62.79	-1.18	0.0206327	0.0298151
ENSG00000213079	SCAF8	33.8	28.75	-1.18	0.00585632	0.0112007
ENSG00000213684	LDHBP2	127.3	107.52	-1.18	0.012806	0.0202076
ENSG00000214881	TMEM14D	43.53	36.81	-1.18	0.0230231	0.0326341
ENSG00000214975	PPIAP29	361.19	306.32	-1.18	0.00111864	0.00355156
ENSG00000224877	C17orf89	135.89	115.54	-1.18	0.00370121	0.00808639
ENSG00000227347	HNRNPKP2	38.57	32.79	-1.18	0.0274284	0.0378269
ENSG00000232499	RP11-512F24.1	44.81	38.02	-1.18	0.00626323	0.0117624
ENSG00000237676	RPL30P4	318.43	270.45	-1.18	0.0346257	0.0458693
ENSG00000270983	RP11-137J7.3	45.27	38.26	-1.18	0.0150453	0.0229754
ENSG00000273841	TAF9	155.02	131.46	-1.18	0.00996885	0.0166926
ENSG00000005075	POLR2J	100.74	86.06	-1.17	0.00191168	0.00500449
ENSG00000006744	ELAC2	90.25	76.9	-1.17	0.0233926	0.033046
ENSG00000009954	BAZ1B	91.36	78.19	-1.17	0.000804324	0.00288122
ENSG00000013441	CLK1	115.34	98.75	-1.17	0.00991878	0.0166301
ENSG00000047410	TPR	94.38	80.7	-1.17	0.00179098	0.00478248
ENSG00000068796	KIF2A	36.23	31.09	-1.17	0.0359696	0.0474217
ENSG00000087269	NOP14	39.25	33.62	-1.17	0.00772715	0.0136977
ENSG00000100379	KCTD17	48.78	41.64	-1.17	0.0124442	0.0197598
ENSG00000100600	LGMN	38.92	33.3	-1.17	0.0130151	0.0204477
ENSG00000100650	SRSF5	215.09	183.87	-1.17	0.00396519	0.00849813
ENSG00000101161	PRPF6	57.52	49.17	-1.17	0.00683144	0.0125225
ENSG00000101972	STAG2	37.85	32.26	-1.17	0.00660824	0.0122397
ENSG00000105819	PMPCB	63.53	54.52	-1.17	0.00845232	0.0147032
ENSG00000108055	SMC3	44.26	37.71	-1.17	0.00365438	0.00800196
ENSG00000108559	NUP88	156.13	133.22	-1.17	0.00493961	0.00990965
ENSG00000109971	HSPA8	2119.64	1809.81	-1.17	1.54e-05	0.000415869
ENSG00000112769	LAMA4	83.85	71.8	-1.17	0.010329	0.0170955
ENSG00000115355	CCDC88A	69.19	59.1	-1.17	0.0105325	0.0173491
ENSG00000116830	TTF2	51.97	44.52	-1.17	0.00518548	0.0102833
ENSG00000118194	TNNT2	437.26	374.39	-1.17	0.00357368	0.00787822
ENSG00000120913	PDLIM2	108.68	93.01	-1.17	0.0244839	0.034356
ENSG00000120948	TARDBP	405.35	345.83	-1.17	0.0015615	0.00438326
ENSG00000130204	TOMM40	143.37	122.93	-1.17	0.00137845	0.00405738
ENSG00000130810	PPAN	86.14	73.63	-1.17	0.000486571	0.0021534
ENSG00000133997	MED6	86.65	74.26	-1.17	0.0274964	0.0378939
ENSG00000134697	GNL2	150.51	128.78	-1.17	0.00567309	0.0109831
ENSG00000136261	BZW2	114.05	97.58	-1.17	0.00106632	0.00345042
ENSG00000141030	COPS3	161.44	138.32	-1.17	0.00117528	0.00366393
ENSG00000141867	BRD4	56.46	48.09	-1.17	0.00672417	0.0123894
ENSG00000143742	SRP9	191.91	164.15	-1.17	0.0057809	0.0111327
ENSG00000145337	PYURF	74.1	63.34	-1.17	0.00999311	0.0167231
ENSG00000147383	NSDHL	37.45	31.95	-1.17	0.000302752	0.00164383
ENSG00000149187	CELF1	47.59	40.71	-1.17	0.0132874	0.0207359
ENSG00000149428	HYOU1	177.17	150.85	-1.17	0.000783556	0.00284506
ENSG00000152332	UHMK1	35.52	30.23	-1.17	0.0162909	0.0244437
ENSG00000154813	DPH3	65.03	55.74	-1.17	0.0303531	0.0411634
ENSG00000163682	RPL9	75.81	64.64	-1.17	0.00581807	0.011153
ENSG00000168286	THAP11	41.48	35.5	-1.17	0.0101124	0.0168488
ENSG00000169905	TOR1AIP2	50.5	43.29	-1.17	0.000801166	0.00287733
ENSG00000170577	SIX2	106.75	91.52	-1.17	0.0280266	0.0385161
ENSG00000170889	RPS9	946.51	810.39	-1.17	0.0052592	0.0103908
ENSG00000171316	CHD7	74	63.44	-1.17	0.0133119	0.0207498
ENSG00000174780	SRP72	102.88	88.15	-1.17	0.00328883	0.00742044
ENSG00000175274	TP53I11	42.47	36.17	-1.17	0.00157872	0.00441049
ENSG00000176393	RNPEP	84.44	72.25	-1.17	0.00898636	0.0153992
ENSG00000181472	ZBTB2	36.74	31.31	-1.17	0.014222	0.0219641
ENSG00000185721	DRG1	138.94	119.1	-1.17	0.0188513	0.0276706
ENSG00000186660	ZFP91	42.86	36.69	-1.17	0.00510963	0.01015
ENSG00000198736	MSRB1	42.6	36.33	-1.17	0.0306705	0.0415458
ENSG00000198856	OSTC	156.66	133.7	-1.17	0.000826463	0.00293364
ENSG00000204264	PSMB8	48.42	41.21	-1.17	0.0172251	0.0256561
ENSG00000213846	AC098614.2	192.72	165.04	-1.17	0.00803534	0.0141202
ENSG00000214485	RPL7P1	50.46	43.27	-1.17	0.0298189	0.0405327
ENSG00000215007	DNAJA1P3	61.76	52.77	-1.17	0.00914901	0.0156095
ENSG00000229638	RPL4P4	264.22	226	-1.17	0.00644718	0.0120134
ENSG00000240342	RPS2P5	767.66	654.81	-1.17	0.00739584	0.0132498
ENSG00000272888	LINC01578	64.17	54.99	-1.17	0.00303373	0.00699284
ENSG00000048991	R3HDM1	42.13	36.21	-1.16	0.0108349	0.0177375
ENSG00000070081	NUCB2	43.56	37.58	-1.16	0.0117861	0.0189353
ENSG00000092201	SUPT16H	145.91	125.72	-1.16	0.000165179	0.00120026
ENSG00000104852	SNRNP70	241.45	207.83	-1.16	0.000122902	0.00106171
ENSG00000105258	POLR2I	142.31	122.71	-1.16	0.00999457	0.0167231
ENSG00000108010	GLRX3	141.24	121.33	-1.16	0.0159925	0.0240789
ENSG00000108298	RPL19	1180.41	1014.94	-1.16	0.0043505	0.00906909
ENSG00000108424	KPNB1	610.79	527.44	-1.16	0.000403362	0.00194356
ENSG00000108561	C1QBP	421.45	363.8	-1.16	0.00728367	0.0130856
ENSG00000110811	P3H3	43.68	37.71	-1.16	0.0027663	0.00652256
ENSG00000111641	NOP2	100.43	86.61	-1.16	0.000742745	0.00278193
ENSG00000120533	ENY2	162.31	139.43	-1.16	0.0323139	0.0434109
ENSG00000120733	KDM3B	38.92	33.58	-1.16	0.00168257	0.00456941
ENSG00000124789	NUP153	49.22	42.34	-1.16	0.0114632	0.018498
ENSG00000128581	IFT22	70.8	60.85	-1.16	0.00755297	0.0134704
ENSG00000133872	SARAF	474.2	408.51	-1.16	9.33e-05	0.000927438
ENSG00000134001	EIF2S1	219.13	189.32	-1.16	0.00392425	0.00841691
ENSG00000135390	ATP5G2	582.84	503.29	-1.16	0.00431856	0.00902818
ENSG00000136891	TEX10	48.75	42.13	-1.16	0.0067451	0.0124099
ENSG00000139239	RPL14P1	481.26	416.23	-1.16	0.0123803	0.0196903
ENSG00000143320	CRABP2	650.73	559.77	-1.16	0.00834783	0.0145516
ENSG00000143799	PARP1	168.82	145.88	-1.16	0.00809025	0.0141742
ENSG00000147454	SLC25A37	54.91	47.41	-1.16	0.009179	0.0156334
ENSG00000149257	SERPINH1	378.65	326.01	-1.16	0.00672897	0.0123901
ENSG00000165283	STOML2	155.18	134.31	-1.16	0.0046555	0.0094956
ENSG00000167460	TPM4	603.55	519.47	-1.16	0.0123802	0.0196903
ENSG00000169564	PCBP1	436.39	376.25	-1.16	3.69e-06	0.000283875
ENSG00000174444	RPL4	2470.91	2135	-1.16	0.00593588	0.0113013
ENSG00000180530	NRIP1	38.21	32.99	-1.16	0.0257731	0.0358816
ENSG00000196363	WDR5	57.41	49.64	-1.16	4.41e-05	0.000633079
ENSG00000196510	ANAPC7	138.74	120.05	-1.16	0.0043265	0.00903512
ENSG00000198900	TOP1	130.34	112.79	-1.16	0.00203915	0.0052285
ENSG00000204392	LSM2	91.37	78.63	-1.16	0.0152287	0.0231951
ENSG00000212907	MT-ND4L	14643.6	12570.8	-1.16	0.0153225	0.0233197
ENSG00000227671	RP11-488L18.4	47.76	41.03	-1.16	0.00074327	0.00278193
ENSG00000232472	EEF1B2P3	315.12	270.85	-1.16	0.0110636	0.0180048
ENSG00000233514	RP11-570P14.1	101.39	87.28	-1.16	0.00445874	0.00923236
ENSG00000234851	RPL23AP42	939.25	807.04	-1.16	0.00699833	0.0127429
ENSG00000236048	AC013470.6	38.94	33.56	-1.16	0.0054145	0.0105874
ENSG00000242299	RP11-234A1.1	1090.46	943.06	-1.16	0.0351867	0.0465452
ENSG00000244398	RP11-466H18.1	1300.54	1117.07	-1.16	0.0109545	0.0178834
ENSG00000006282	SPATA20	43.87	38.19	-1.15	0.0352786	0.0466353
ENSG00000037897	METTL1	51.68	45.01	-1.15	0.0117405	0.0188879
ENSG00000049541	RFC2	122.3	106.34	-1.15	0.0100774	0.0168329
ENSG00000059691	GATB	43.48	37.91	-1.15	0.0030529	0.00702324
ENSG00000068438	FTSJ1	47.6	41.52	-1.15	0.0371754	0.0486926
ENSG00000085662	AKR1B1	302.21	261.8	-1.15	0.0152761	0.0232612
ENSG00000095906	NUBP2	51.73	44.99	-1.15	0.0377763	0.0493474
ENSG00000100380	ST13	149.23	129.82	-1.15	0.00916134	0.0156217
ENSG00000100813	ACIN1	251.96	219.92	-1.15	0.0324935	0.0435624
ENSG00000101052	IFT52	56.06	48.96	-1.15	0.0191463	0.0280055
ENSG00000102900	NUP93	203.9	177.61	-1.15	0.0141626	0.021884
ENSG00000104472	CHRAC1	55.2	47.92	-1.15	0.0307503	0.0416443
ENSG00000110107	PRPF19	130.97	114.08	-1.15	0.00432041	0.00902883
ENSG00000111716	LDHB	1091.91	946.15	-1.15	0.000272447	0.00154412
ENSG00000112183	RBM24	52.28	45.28	-1.15	0.0128852	0.0202897
ENSG00000116062	MSH6	63.19	54.84	-1.15	0.0254287	0.0354779
ENSG00000116489	CAPZA1	170.54	148	-1.15	0.000186695	0.00127152
ENSG00000119772	DNMT3A	83.68	72.93	-1.15	0.00817699	0.0143006
ENSG00000120875	DUSP4	132.96	115.93	-1.15	0.000488438	0.00215537
ENSG00000126602	TRAP1	77.26	67	-1.15	0.0230162	0.0326323
ENSG00000130164	LDLR	68.16	59.44	-1.15	0.010513	0.0173289
ENSG00000130511	SSBP4	74.1	64.43	-1.15	0.00507227	0.0100963
ENSG00000130560	UBAC1	94.35	81.7	-1.15	0.0244584	0.0343285
ENSG00000132429	POPDC3	111.18	96.61	-1.15	0.000373323	0.00185209
ENSG00000135316	SYNCRIP	177.77	154.86	-1.15	0.0267621	0.0370737
ENSG00000135821	GLUL	233.19	202	-1.15	0.0177708	0.0263259
ENSG00000135972	MRPS9	62.99	54.8	-1.15	0.000825202	0.00293094
ENSG00000139546	TARBP2	66.48	57.93	-1.15	0.00398802	0.00852561
ENSG00000140688	C16orf58	37.76	32.7	-1.15	0.00387018	0.00834058
ENSG00000141858	SAMD1	41.74	36.28	-1.15	0.0332585	0.0444458
ENSG00000142230	SAE1	278.11	242.07	-1.15	0.000295751	0.00162519
ENSG00000143321	HDGF	1020.48	890.51	-1.15	0.00427479	0.00896865
ENSG00000148337	CIZ1	218.83	190.98	-1.15	0.0334198	0.0445902
ENSG00000148834	GSTO1	106.44	92.76	-1.15	0.0328796	0.0440096
ENSG00000149273	RPS3	1726.43	1496.45	-1.15	0.0176846	0.0262206
ENSG00000150403	TMCO3	65.97	57.14	-1.15	0.0019169	0.00500817
ENSG00000152291	TGOLN2	144.45	125.57	-1.15	0.000549152	0.00229852
ENSG00000156469	MTERF3	45.33	39.52	-1.15	0.0155371	0.0235676
ENSG00000157778	PSMG3	113.99	99.02	-1.15	0.0228173	0.0324051
ENSG00000159140	SON	109.19	95.31	-1.15	0.00481225	0.00972399
ENSG00000159479	MED8	90.87	78.69	-1.15	0.01009	0.0168377
ENSG00000183077	AFMID	90.08	78.39	-1.15	0.00218866	0.00550666
ENSG00000186340	THBS2	81.54	70.79	-1.15	0.0145213	0.0223264
ENSG00000187498	COL4A1	360.6	312.66	-1.15	0.000266377	0.00152908
ENSG00000198231	DDX42	155.56	135.85	-1.15	0.00971828	0.0163721
ENSG00000206503	HLA-A	180.28	156.14	-1.15	4.12e-05	0.000611881
ENSG00000216657	GLRX3P2	45.74	39.72	-1.15	0.0230896	0.0327127
ENSG00000221978	CCNL2	116.43	100.93	-1.15	0.0190619	0.0279028
ENSG00000226221	RPL26P19	726.34	634.22	-1.15	0.00895417	0.0153665
ENSG00000228929	RPS13P2	548.59	478.58	-1.15	0.00672499	0.0123894
ENSG00000230202	RP11-632C17__A.1	466.42	405.18	-1.15	0.00324658	0.00735234
ENSG00000236603	RANP1	254.65	221.5	-1.15	0.0161337	0.0242522
ENSG00000241680	RPL31P49	44.18	38.52	-1.15	0.0164617	0.0246442
ENSG00000243829	CTB-33G10.1	49.49	43.19	-1.15	0.0041646	0.00878145
ENSG00000249921	CTC-329H14.1	74.28	64.87	-1.15	0.0306041	0.041475
ENSG00000253729	PRKDC	280.1	243.77	-1.15	0.024596	0.0344886
ENSG00000254023	PKMP4	158.21	137.47	-1.15	0.0229715	0.0325925
ENSG00000255642	PABPC1P4	65.81	57.27	-1.15	0.00697434	0.012709
ENSG00000262814	MRPL12	136.79	118.79	-1.15	0.000615734	0.00246105
ENSG00000010322	NISCH	55.15	48.24	-1.14	0.0342772	0.0455373
ENSG00000062650	WAPAL	42.94	37.51	-1.14	0.036009	0.0474404
ENSG00000085117	CD82	166.9	146.28	-1.14	0.0196654	0.0286718
ENSG00000089737	DDX24	189.4	165.58	-1.14	0.00461567	0.00944063
ENSG00000092010	PSME1	123.49	108.63	-1.14	0.0229775	0.0325931
ENSG00000096384	HSP90AB1	1092.48	954.71	-1.14	0.00396647	0.00849813
ENSG00000100811	YY1	89.05	78.41	-1.14	0.00459993	0.00942932
ENSG00000101146	RAE1	74.58	65.66	-1.14	7.32e-06	0.000336873
ENSG00000106153	CHCHD2	692.75	610.07	-1.14	0.00376171	0.00816987
ENSG00000108953	YWHAE	1451.44	1271.92	-1.14	0.00280103	0.00658327
ENSG00000112996	MRPS30	46.2	40.41	-1.14	0.0333272	0.0445274
ENSG00000114867	EIF4G1	340.36	298.28	-1.14	0.00572149	0.011051
ENSG00000115540	MOB4	79.35	69.33	-1.14	0.0123398	0.0196558
ENSG00000115694	STK25	873.19	766.53	-1.14	0.00373861	0.00814081
ENSG00000124160	NCOA5	57.4	50.24	-1.14	0.00129237	0.00390442
ENSG00000125968	ID1	68.2	59.64	-1.14	0.00748736	0.0133813
ENSG00000130024	PHF10	76.12	66.92	-1.14	0.00334703	0.00749408
ENSG00000134013	LOXL2	227.6	198.99	-1.14	0.00863297	0.0149597
ENSG00000135931	ARMC9	198.89	174.88	-1.14	0.00708057	0.0128355
ENSG00000140395	WDR61	75	66.01	-1.14	0.0294091	0.0401057
ENSG00000140943	MBTPS1	79.73	69.84	-1.14	0.00146712	0.00420786
ENSG00000143442	POGZ	68.72	60.37	-1.14	0.0249284	0.0348713
ENSG00000149100	EIF3M	196.19	171.46	-1.14	0.0172528	0.0256778
ENSG00000149636	DSN1	50.69	44.64	-1.14	0.00474123	0.00962028
ENSG00000149658	YTHDF1	66.45	58.32	-1.14	0.00205925	0.00527082
ENSG00000160113	NR2F6	51.2	44.98	-1.14	0.0223217	0.03184
ENSG00000160285	LSS	86.72	76.2	-1.14	0.0280033	0.038493
ENSG00000162745	OLFML2B	265.8	232.52	-1.14	0.0251328	0.0351069
ENSG00000163541	SUCLG1	104.49	91.7	-1.14	0.00216844	0.00546914
ENSG00000163950	SLBP	97.44	85.45	-1.14	0.00166638	0.00453862
ENSG00000165724	ZMYND19	54.73	48.01	-1.14	0.0118303	0.0189958
ENSG00000167118	URM1	74.7	65.45	-1.14	0.00755628	0.0134722
ENSG00000167674	HDGFRP2	92.88	81.69	-1.14	0.0199435	0.0290267
ENSG00000168005	C11orf84	57.81	50.93	-1.14	0.00271975	0.00643719
ENSG00000168101	NUDT16L1	44.37	38.78	-1.14	0.0121992	0.0194974
ENSG00000169032	MAP2K1	288.64	253.11	-1.14	0.00383576	0.00827469
ENSG00000171490	RSL1D1	222.38	194.81	-1.14	0.0225539	0.0320855
ENSG00000171960	PPIH	67.3	59.14	-1.14	0.0135712	0.0211091
ENSG00000180228	PRKRA	98.23	86.05	-1.14	0.0114642	0.018498
ENSG00000182899	RPL35A	789.85	690.01	-1.14	0.00653784	0.0121438
ENSG00000183199	HSP90AB3P	140.04	123.14	-1.14	0.00351942	0.00778787
ENSG00000204628	GNB2L1	2847.4	2495.67	-1.14	0.00130484	0.00392663
ENSG00000001630	CYP51A1	78.52	69.39	-1.13	0.00549507	0.0107138
ENSG00000030066	NUP160	67.46	59.88	-1.13	0.022061	0.0315218
ENSG00000037474	NSUN2	92.1	81.23	-1.13	0.00363818	0.00797703
ENSG00000067334	DNTTIP2	117.95	104.3	-1.13	0.0318523	0.0428891
ENSG00000074582	BCS1L	117.28	104.09	-1.13	0.0328397	0.0439662
ENSG00000075856	SART3	69.71	61.45	-1.13	0.0304124	0.0412343
ENSG00000076924	XAB2	76.66	68.12	-1.13	0.0159771	0.0240663
ENSG00000078618	NRD1	186.16	165.44	-1.13	0.00321058	0.0072803
ENSG00000083845	RPS5	902.38	795.07	-1.13	0.0148233	0.0226879
ENSG00000084090	STARD7	177.31	157.15	-1.13	0.00853863	0.0148269
ENSG00000091140	DLD	100.68	89.33	-1.13	0.0204896	0.0296669
ENSG00000100796	SMEK1	88.14	78.16	-1.13	0.00254776	0.00613806
ENSG00000100911	PSME2	206.89	182.98	-1.13	0.0102413	0.0169982
ENSG00000101138	CSTF1	67	59.08	-1.13	0.0135814	0.0211194
ENSG00000101182	PSMA7	902.83	796.44	-1.13	0.00748134	0.0133793
ENSG00000101470	TNNC2	170.86	151.19	-1.13	0.00452613	0.00932253
ENSG00000107816	LZTS2	110.29	97.93	-1.13	0.0176063	0.026131
ENSG00000108883	EFTUD2	322.87	285.43	-1.13	0.0127736	0.0201769
ENSG00000113575	PPP2CA	298.22	264.32	-1.13	0.00551233	0.0107354
ENSG00000116688	MFN2	62.15	54.79	-1.13	0.0271513	0.0374888
[truncated: 2,500 more rows]

## Sheet: Rh30 Significant genes Q<0.05
Genes significantly changed in expression (Q<0.05) upon KDM3A stable knockdown in Rh30 cells
Gene	Common_name	Control (Scrambled) mean	Treatment (shKDM3A) mean	Fold-change	P-value	Q-value
ENSG00000170498	KISS1	5.59	0.23	-24.3	5.38e-05	0.00129014
ENSG00000201998	SNORA23	8.62	0.71	-12.14	0.0224129	0.0387739
ENSG00000101198	NKAIN4	42.85	5.33	-8.04	1.5e-05	0.000773231
ENSG00000236876	TMSB4XP1	8.06	0	-8	0.000439532	0.00316906
ENSG00000005884	ITGA3	9.32	1.2	-7.77	0.000150874	0.0019207
ENSG00000099860	GADD45B	21.31	4.54	-4.69	6.22e-05	0.00134622
ENSG00000114854	TNNC1	42.62	9.37	-4.55	1.43e-05	0.000769336
ENSG00000128342	LIF	6.77	1.57	-4.31	0.000242293	0.00235463
ENSG00000120937	NPPB	14.55	3.38	-4.3	0.000333932	0.00277181
ENSG00000148677	ANKRD1	25.59	5.96	-4.29	1.01e-05	0.000693295
ENSG00000081087	OSTM1	59.01	14.55	-4.06	3.96e-06	0.000634025
ENSG00000220113	MTCYBP4	9.2	2.29	-4.02	0.0289058	0.0465627
ENSG00000110195	FOLR1	9.63	2.61	-3.69	0.000463556	0.00328735
ENSG00000187772	LIN28B	8.59	2.39	-3.59	5.43e-06	0.000670828
ENSG00000142871	CYR61	118.28	34.14	-3.46	5.4e-07	0.000509738
ENSG00000179772	FOXS1	20.96	6.35	-3.3	0.000104066	0.00168104
ENSG00000133083	DCLK1	20.48	6.27	-3.27	2.05e-05	0.000888107
ENSG00000180209	MYLPF	43.89	13.55	-3.24	4.67e-05	0.00123288
ENSG00000149591	TAGLN	16.95	5.44	-3.12	4.37e-05	0.00120167
ENSG00000151892	GFRA1	23.17	7.61	-3.04	3.1e-05	0.00110369
ENSG00000140416	TPM1	279.52	92.46	-3.02	2.12e-06	0.000556621
ENSG00000167601	AXL	79.13	26.4	-3	2.12e-05	0.000888107
ENSG00000054392	HHAT	19.75	6.63	-2.98	8.56e-06	0.000670828
ENSG00000107738	C10orf54	10.72	3.67	-2.92	0.000991498	0.00490133
ENSG00000120913	PDLIM2	16.37	5.6	-2.92	0.000968541	0.00486123
ENSG00000105767	CADM4	15.38	5.34	-2.88	0.00460333	0.0127442
ENSG00000118523	CTGF	22.42	7.78	-2.88	2.53e-06	0.000569535
ENSG00000134107	BHLHE40	15.64	5.61	-2.79	0.000348695	0.00282233
ENSG00000242262	RP11-100N21.1	25.58	9.21	-2.78	0.0311015	0.0490787
ENSG00000175592	FOSL1	10.9	3.97	-2.75	0.000276099	0.00250795
ENSG00000120708	TGFBI	8.43	3.08	-2.74	0.000324538	0.00274044
ENSG00000150938	CRIM1	21.53	7.92	-2.72	0.00218512	0.00794481
ENSG00000151233	GXYLT1	54.3	20.11	-2.7	1.07e-05	0.000699672
ENSG00000168386	FILIP1L	19.71	7.31	-2.7	1.81e-05	0.000854027
ENSG00000165072	MAMDC2	22.58	8.46	-2.67	0.000181563	0.00203624
ENSG00000156265	MAP3K7CL	87.17	33.84	-2.58	1.33e-05	0.00075304
ENSG00000129521	EGLN3	61.62	24.28	-2.54	2.38e-06	0.000569535
ENSG00000225383	SFTA1P	8.39	3.31	-2.53	0.000665671	0.00399721
ENSG00000164172	MOCS2	56.45	22.4	-2.52	5.68e-05	0.00130341
ENSG00000139926	FRMD6	34.15	13.6	-2.51	3.47e-05	0.00111111
ENSG00000138758	2017-09-11	506.09	202.18	-2.5	6.26e-06	0.000670828
ENSG00000188765	TMSB4XP2	38.06	15.22	-2.5	0.00963397	0.0213021
ENSG00000110092	CCND1	134.08	54.14	-2.48	1.5e-05	0.000773231
ENSG00000139998	RAB15	82.8	33.86	-2.45	1.76e-05	0.00083736
ENSG00000076706	MCAM	101.44	41.9	-2.42	5.06e-05	0.001257
ENSG00000136068	FLNB	16.31	6.79	-2.4	0.000205713	0.00215567
ENSG00000259207	ITGB3	10.54	4.39	-2.4	4.3e-06	0.000634025
ENSG00000169398	PTK2	111.88	47.22	-2.37	0.00113661	0.00536822
ENSG00000149131	SERPING1	34.44	14.57	-2.36	0.000297469	0.00261829
ENSG00000151320	AKAP6	11.37	4.83	-2.35	8.07e-05	0.0014896
ENSG00000271482	CTB-152G17.4	22.37	9.58	-2.34	0.00155379	0.00647137
ENSG00000128606	LRRC17	192.45	82.92	-2.32	3.51e-05	0.00111111
ENSG00000007062	PROM1	47.45	20.59	-2.3	1.9e-05	0.000866569
ENSG00000115221	ITGB6	15.59	6.8	-2.29	0.000898709	0.0046644
ENSG00000214517	PPME1	184.65	80.48	-2.29	8.81e-06	0.000670828
ENSG00000106483	SFRP4	29.3	12.94	-2.26	0.00046862	0.0032887
ENSG00000135362	PRR5L	12.7	5.64	-2.25	0.00326306	0.0101935
ENSG00000273338	RP11-386I14.4	11.98	5.33	-2.25	0.00850244	0.0195411
ENSG00000276170	AC124789.1	19.84	8.82	-2.25	0.000326671	0.00274044
ENSG00000270236	RP11-265B8.5	12.67	5.65	-2.24	0.0203449	0.0361237
ENSG00000164305	CASP3	40.72	18.27	-2.23	1.91e-05	0.000866569
ENSG00000137801	THBS1	75.34	34.15	-2.21	4.17e-05	0.00118633
ENSG00000135048	TMEM2	90.99	41.49	-2.19	0.000208996	0.00215694
ENSG00000038427	VCAN	61.81	28.53	-2.17	1.53e-08	7.23e-05
ENSG00000130702	LAMA5	76.88	35.35	-2.17	3.77e-05	0.00115968
ENSG00000112697	TMEM30A	83.33	38.61	-2.16	0.000854728	0.00455016
ENSG00000134013	LOXL2	135.73	62.9	-2.16	5.03e-05	0.001257
ENSG00000108821	COL1A1	12.57	5.86	-2.15	0.0131162	0.0263048
ENSG00000135636	DYSF	56.29	26.19	-2.15	0.000104283	0.00168104
ENSG00000112149	CD83	14.14	6.61	-2.14	9.7e-05	0.00164802
ENSG00000165272	AQP3	73.19	34.21	-2.14	3.97e-05	0.00115968
ENSG00000166741	NNMT	295.03	137.66	-2.14	1.04e-05	0.000699672
ENSG00000076716	GPC4	27.77	13.05	-2.13	2.86e-06	0.000614347
ENSG00000143369	ECM1	17.64	8.3	-2.13	0.000411781	0.00307762
ENSG00000215472	RPL17-C18orf32	34.04	16.04	-2.12	0.000910304	0.00471421
ENSG00000070961	ATP2B1	180.85	85.7	-2.11	0.000163401	0.00198392
ENSG00000081051	AFP	23.39	11.07	-2.11	0.00286771	0.00947809
ENSG00000197872	FAM49A	43.57	20.63	-2.11	0.000114321	0.00171809
ENSG00000115548	KDM3A	29.65	14.13	-2.1	0.000277636	0.00250795
ENSG00000178082	TWF1P1	34.89	16.6	-2.1	9.46e-05	0.00161312
ENSG00000123329	ARHGAP9	20.16	9.65	-2.09	5.47e-05	0.00130341
ENSG00000175832	ETV4	55.12	26.41	-2.09	0.000131842	0.00179301
ENSG00000229598	PRDX3P1	20.04	9.65	-2.08	0.00281767	0.00938311
ENSG00000069869	NEDD4	27.69	13.44	-2.06	2.37e-05	0.000933785
ENSG00000070404	FSTL3	17	8.24	-2.06	0.000246566	0.00238634
ENSG00000142949	PTPRF	105.31	51.11	-2.06	0.00034313	0.00279897
ENSG00000128567	PODXL	91.12	44.38	-2.05	8.24e-06	0.000670828
ENSG00000139219	COL2A1	175.87	85.71	-2.05	0.000159619	0.00195813
ENSG00000091482	SMPX	20.12	9.9	-2.03	0.000858394	0.00455016
ENSG00000274012	Metazoa_SRP	66.54	32.75	-2.03	0.0160144	0.0302665
ENSG00000074590	NUAK1	27.99	13.86	-2.02	6.25e-05	0.00134622
ENSG00000117906	RCN2	141.86	70.1	-2.02	7.5e-05	0.00142314
ENSG00000151239	TWF1	70.13	34.67	-2.02	0.000118219	0.00175181
ENSG00000137193	PIM1	30.26	15.03	-2.01	0.000326328	0.00274044
ENSG00000231468	PRDX3P2	16.05	7.97	-2.01	0.00347268	0.0106207
ENSG00000113070	HBEGF	10.68	5.33	-2	5.24e-05	0.00126967
ENSG00000118194	TNNT2	575.12	287.57	-2	1.21e-06	0.00054952
ENSG00000162511	LAPTM5	83.94	42.22	-1.99	2.11e-06	0.000556621
ENSG00000198668	CALM1	299.2	150.08	-1.99	7.06e-05	0.00140726
ENSG00000226400	CTD-2269E23.2	14.93	7.51	-1.99	0.0283322	0.0458264
ENSG00000198924	DCLRE1A	11.6	5.85	-1.98	9.46e-06	0.000670828
ENSG00000226549	SCDP1	26.95	13.62	-1.98	0.000156507	0.00194199
ENSG00000138379	MSTN	241.6	122.43	-1.97	6e-05	0.00132506
ENSG00000148426	PROSER2	22.8	11.57	-1.97	2.55e-05	0.000962349
ENSG00000186594	MIR22HG	10.63	5.39	-1.97	0.000136496	0.0018178
ENSG00000215016	RPL24P7	34.92	17.75	-1.97	0.0232311	0.0397073
ENSG00000243444	PALM2	16.25	8.26	-1.97	0.00292354	0.00956886
ENSG00000164176	EDIL3	22.12	11.27	-1.96	0.000736547	0.00420642
ENSG00000223467	CALM1P1	25.03	12.74	-1.96	0.000253579	0.00240204
ENSG00000235636	NUS1P1	13.69	6.98	-1.96	0.00041881	0.00310038
ENSG00000237819	AC002454.1	35.36	18.01	-1.96	0.00357483	0.0107953
ENSG00000111196	MAGOHB	60.63	31.09	-1.95	0.00042393	0.00311261
ENSG00000148154	UGCG	99.23	50.91	-1.95	2.12e-05	0.000888107
ENSG00000165156	ZHX1	21.98	11.25	-1.95	0.000208551	0.00215694
ENSG00000272405	RP11-284F21.10	11.24	5.76	-1.95	0.000187685	0.00206629
ENSG00000166341	DCHS1	13.32	6.87	-1.94	6.98e-05	0.00140726
ENSG00000224410	AC097499.2	25.14	12.94	-1.94	0.0262298	0.0433613
ENSG00000005102	MEOX1	17.68	9.14	-1.93	9.8e-06	0.000681002
ENSG00000085741	WNT11	12.53	6.49	-1.93	0.00173656	0.00690383
ENSG00000130755	GMFG	14.97	7.76	-1.93	0.0109237	0.0232505
ENSG00000167646	DNAAF3	29.26	15.13	-1.93	0.000166367	0.00199972
ENSG00000237161	RP11-32B5.1	13.41	6.95	-1.93	0.0030571	0.00985472
ENSG00000121769	FABP3	10.57	5.5	-1.92	0.00064388	0.00393408
ENSG00000127022	CANX	353.14	184.31	-1.92	0.000186898	0.00206629
ENSG00000095752	IL11	45.94	24.03	-1.91	2.18e-05	0.00089688
ENSG00000106624	AEBP1	47.21	24.73	-1.91	6.67e-05	0.00138774
ENSG00000134602	STK26	43.2	22.57	-1.91	7.03e-05	0.00140726
ENSG00000145287	PLAC8	17.79	9.29	-1.91	0.0215002	0.0377492
ENSG00000153179	RASSF3	25.25	13.2	-1.91	4.46e-05	0.00120167
ENSG00000180370	PAK2	40.42	21.29	-1.9	0.000109158	0.00169706
ENSG00000122861	PLAU	93.27	49.46	-1.89	6.94e-06	0.000670828
ENSG00000139318	DUSP6	67.48	35.61	-1.89	0.000221627	0.00223664
ENSG00000169764	UGP2	177.12	93.48	-1.89	0.000137982	0.00183059
ENSG00000259558	MESTP2	29.19	15.43	-1.89	0.000751917	0.00424797
ENSG00000138829	FBN2	30.73	16.34	-1.88	5.11e-05	0.00125747
ENSG00000187678	SPRY4	25.1	13.37	-1.88	0.000226795	0.002259
ENSG00000103966	EHD4	59.96	31.99	-1.87	0.000131434	0.00179301
ENSG00000143322	ABL2	16.21	8.69	-1.87	0.000114951	0.00171809
ENSG00000160097	FNDC5	202.63	108.56	-1.87	0.000153838	0.00194199
ENSG00000165672	PRDX3	247.44	132.31	-1.87	1.35e-05	0.00075304
ENSG00000177733	HNRNPA0	77.89	41.65	-1.87	1.85e-05	0.000856079
ENSG00000215004	MESTP4	41.33	22.12	-1.87	5.08e-05	0.001257
ENSG00000258445	RP11-307P22.1	72.67	38.93	-1.87	0.00152572	0.00640548
ENSG00000130164	LDLR	52.2	28.12	-1.86	0.000643128	0.00393408
ENSG00000230564	CALM1P2	15.24	8.19	-1.86	0.00887921	0.0201164
ENSG00000198121	LPAR1	11.41	6.16	-1.85	0.000493651	0.00338883
ENSG00000120539	MASTL	54.63	29.73	-1.84	0.000776883	0.00433391
ENSG00000128591	FLNC	211.34	115.8	-1.83	0.000311396	0.0026823
ENSG00000164122	ASB5	16.59	9.08	-1.83	0.000124357	0.00177759
ENSG00000159363	ATP13A2	63.35	34.77	-1.82	0.00284009	0.00941978
ENSG00000167244	IGF2	2229.86	1224.62	-1.82	0.000217029	0.00220436
ENSG00000249119	MTND6P4	61.01	33.45	-1.82	0.00138731	0.00600844
ENSG00000069956	MAPK6	54.62	30.15	-1.81	3.33e-05	0.00111111
ENSG00000113300	CNOT6	35.56	19.66	-1.81	0.000176411	0.00203119
ENSG00000137094	DNAJB5	28.69	15.85	-1.81	2.81e-05	0.00103974
ENSG00000139209	SLC38A4	15.12	8.34	-1.81	0.000187609	0.00206629
ENSG00000159055	MIS18A	53.08	29.36	-1.81	0.000353131	0.0028413
ENSG00000220884	MESTP1	327.88	181.22	-1.81	2.65e-05	0.000991544
ENSG00000221968	FADS3	97.65	53.97	-1.81	0.0015582	0.00647833
ENSG00000107551	RASSF4	43.13	23.93	-1.8	0.000212749	0.00217963
ENSG00000117335	CD46	89.65	49.89	-1.8	0.000186052	0.00206629
ENSG00000163399	ATP1A1	125.81	69.91	-1.8	3.03e-06	0.000622895
ENSG00000166326	TRIM44	73.22	40.69	-1.8	0.0007189	0.00414574
ENSG00000104368	PLAT	69.85	39.12	-1.79	9.95e-05	0.00167124
ENSG00000107831	FGF8	173.11	96.67	-1.79	0.000485925	0.00336092
ENSG00000114529	C3orf52	14.8	8.26	-1.79	0.00104269	0.00508215
ENSG00000131650	KREMEN2	19.29	10.79	-1.79	0.000598442	0.00376859
ENSG00000134954	ETS1	118.52	66.21	-1.79	6.5e-07	0.000511469
ENSG00000153989	NUS1	12.96	7.26	-1.79	0.000282715	0.00253371
ENSG00000162433	AK4	14.27	8.03	-1.78	0.0004128	0.00307762
ENSG00000182010	RTKN2	18.94	10.63	-1.78	0.00014609	0.00189727
ENSG00000224163	RP11-309L24.6	12.22	6.87	-1.78	0.00310985	0.00994437
ENSG00000158290	CUL4B	40.43	22.87	-1.77	0.000119371	0.00175636
ENSG00000164109	MAD2L1	264.08	148.91	-1.77	0.000382827	0.00295924
ENSG00000167767	KRT80	142.83	80.7	-1.77	1.13e-05	0.000712652
ENSG00000168497	SDPR	37.16	21.04	-1.77	8.07e-06	0.000670828
ENSG00000229000	SEPT7P8	15.6	8.8	-1.77	0.00122182	0.00564117
ENSG00000250927	MESTP3	64.32	36.44	-1.77	9.31e-06	0.000670828
ENSG00000275832	ARHGAP23	34.81	19.63	-1.77	0.000467497	0.0032887
ENSG00000162434	JAK1	73.17	41.55	-1.76	4.3e-05	0.00120167
ENSG00000107560	RAB11FIP2	14.07	8.04	-1.75	0.0220355	0.0383913
ENSG00000115318	LOXL3	20.75	11.88	-1.75	0.000507358	0.00342811
ENSG00000134352	IL6ST	40.85	23.4	-1.75	0.00297556	0.00968407
ENSG00000145349	CAMK2D	28.99	16.59	-1.75	0.00256704	0.00880792
ENSG00000112655	PTK7	157.7	90.6	-1.74	7.13e-05	0.00140948
ENSG00000120137	PANK3	77.42	44.56	-1.74	0.00683857	0.0169014
ENSG00000134153	EMC7	86.44	49.78	-1.74	0.00082475	0.00446708
ENSG00000136490	LIMD2	50.21	28.78	-1.74	0.000774199	0.00432727
ENSG00000157985	AGAP1	24.72	14.2	-1.74	0.004622	0.0127777
ENSG00000223551	TMSB4XP4	54.41	31.29	-1.74	0.00547615	0.0144169
ENSG00000039560	RAI14	71.38	41.3	-1.73	6.76e-05	0.00139661
ENSG00000106868	SUSD1	20.38	11.76	-1.73	0.00115776	0.00543134
ENSG00000113328	CCNG1	128.72	74.35	-1.73	0.000157422	0.00194199
ENSG00000143367	TUFT1	18.97	10.99	-1.73	1.4e-06	0.00054952
ENSG00000173011	TADA2B	17.7	10.25	-1.73	0.000312492	0.0026823
ENSG00000198695	MT-ND6	196.71	113.46	-1.73	0.0121922	0.0249172
ENSG00000065320	NTN1	14.64	8.49	-1.72	0.00154313	0.00644975
ENSG00000106484	MEST	1363.28	793.94	-1.72	1.64e-05	0.000811424
ENSG00000111752	PHC1	23.82	13.81	-1.72	0.0162388	0.0305074
ENSG00000156017	C9orf41	17.12	9.93	-1.72	0.00107012	0.00517316
ENSG00000170891	CYTL1	22.13	12.83	-1.72	0.000465931	0.0032887
ENSG00000185236	RAB11B	81.68	47.39	-1.72	0.000302389	0.00263503
ENSG00000136888	ATP6V1G1	133.31	78.03	-1.71	0.000132289	0.00179301
ENSG00000144802	NFKBIZ	15.6	9.14	-1.71	0.000688518	0.00405202
ENSG00000153904	DDAH1	50.16	29.38	-1.71	9.85e-05	0.00166078
ENSG00000171552	BCL2L1	67.07	39.18	-1.71	0.000172286	0.00202377
ENSG00000173706	HEG1	49.38	28.95	-1.71	0.00336165	0.0103772
ENSG00000184557	SOCS3	35.03	20.47	-1.71	6.36e-06	0.000670828
ENSG00000241852	C8orf58	21.74	12.7	-1.71	0.000148484	0.00191087
ENSG00000092969	TGFB2	28.55	16.84	-1.7	0.00348417	0.0106235
ENSG00000134824	FADS2	16.8	9.89	-1.7	0.00228008	0.00812658
ENSG00000136830	FAM129B	123.91	72.89	-1.7	0.000357509	0.00285704
ENSG00000138449	SLC40A1	29.72	17.5	-1.7	0.000407103	0.0030617
ENSG00000139182	CLSTN3	20.09	11.82	-1.7	0.00180528	0.00708743
ENSG00000144824	PHLDB2	106.7	62.69	-1.7	0.000149711	0.00191104
ENSG00000145332	KLHL8	20.6	12.13	-1.7	0.000405988	0.00306126
ENSG00000163935	SFMBT1	12.7	7.49	-1.7	0.000395286	0.00303056
ENSG00000173442	EHBP1L1	20.95	12.35	-1.7	0.000323964	0.00274044
ENSG00000187550	SBK2	17.51	10.31	-1.7	0.000335943	0.0027735
ENSG00000232742	RHOQP2	29.89	17.6	-1.7	0.00247719	0.00862813
ENSG00000250588	IQCJ-SCHIP1	18.6	10.96	-1.7	0.0109156	0.0232437
ENSG00000024526	DEPDC1	38.13	22.62	-1.69	0.000518993	0.00345397
ENSG00000135862	LAMC1	194.46	115.01	-1.69	6.27e-06	0.000670828
ENSG00000149948	HMGA2	62.52	37.03	-1.69	1.15e-05	0.000713208
ENSG00000223508	RPL23AP53	15.1	8.95	-1.69	0.00928218	0.0207476
ENSG00000091986	CCDC80	24.11	14.33	-1.68	0.00424412	0.0121275
ENSG00000144868	TMEM108	43.97	26.19	-1.68	0.000182369	0.00203624
ENSG00000172164	SNTB1	25.36	15.08	-1.68	7.02e-06	0.000670828
ENSG00000256618	MTRNR2L1	174.02	103.4	-1.68	0.000165223	0.00199577
ENSG00000104331	IMPAD1	43.28	25.91	-1.67	4.38e-07	0.000509738
ENSG00000122591	FAM126A	46.16	27.65	-1.67	0.000406277	0.00306126
ENSG00000173221	GLRX	59.99	35.92	-1.67	0.00295096	0.0096319
ENSG00000206418	RAB12	36.12	21.66	-1.67	0.000375784	0.00293251
ENSG00000099194	SCD	303.12	182.86	-1.66	1.37e-05	0.00075304
ENSG00000103642	LACTB	15.81	9.52	-1.66	0.0144744	0.0281212
ENSG00000122694	GLIPR2	41.91	25.25	-1.66	0.000103431	0.00168104
ENSG00000145860	RNF145	81.61	49.22	-1.66	0.000228396	0.002259
ENSG00000188662	HILS1	22.36	13.5	-1.66	0.000806107	0.00442358
ENSG00000196233	LCOR	13.81	8.31	-1.66	0.0050476	0.0136263
ENSG00000235582	RP11-448G4.2	12.79	7.71	-1.66	0.0257475	0.0427135
ENSG00000049656	CLPTM1L	136.28	82.43	-1.65	0.000376608	0.00293251
ENSG00000091409	ITGA6	34.38	20.81	-1.65	0.000654497	0.00397111
ENSG00000106771	TMEM245	50.47	30.64	-1.65	1.13e-05	0.000712652
ENSG00000113739	STC2	286.96	173.78	-1.65	0.00147413	0.00623865
ENSG00000130202	PVRL2	94.09	56.93	-1.65	0.000267228	0.00246182
ENSG00000133193	FAM104A	68.35	41.32	-1.65	9.52e-06	0.000670828
ENSG00000137285	TUBB2B	44.9	27.18	-1.65	0.000103863	0.00168104
ENSG00000139263	LRIG3	50.21	30.41	-1.65	0.00106677	0.00516225
ENSG00000163697	APBB2	72.9	44.08	-1.65	0.00131719	0.00583591
ENSG00000172123	SLFN12	27.14	16.47	-1.65	0.00236909	0.00833527
ENSG00000008282	SYPL1	75.74	46.24	-1.64	0.000277717	0.00250795
ENSG00000079459	FDFT1	237.35	144.76	-1.64	3.25e-05	0.00110418
ENSG00000122490	PQLC1	15.79	9.64	-1.64	0.00147813	0.00624997
ENSG00000153012	LGI2	14.43	8.79	-1.64	0.00140519	0.00604996
ENSG00000166272	WBP1L	43.8	26.71	-1.64	3.59e-06	0.000634025
ENSG00000168209	DDIT4	50.78	30.88	-1.64	0.000143458	0.00188209
ENSG00000228380	MYL6BP1	18.41	11.22	-1.64	0.0161502	0.0303894
ENSG00000063601	MTMR1	24.46	15.03	-1.63	0.00079163	0.00436744
ENSG00000075303	SLC25A40	42.82	26.19	-1.63	0.000987163	0.00489231
ENSG00000103064	SLC7A6	25.42	15.57	-1.63	0.000425537	0.00311261
ENSG00000130513	GDF15	26.57	16.32	-1.63	0.000586992	0.0037213
ENSG00000132463	GRSF1	158.82	97.54	-1.63	0.000302354	0.00263503
ENSG00000134480	CCNH	75.66	46.33	-1.63	0.000506801	0.00342811
ENSG00000140859	KIFC3	29.63	18.22	-1.63	0.00141868	0.00608742
ENSG00000159164	SV2A	20.08	12.33	-1.63	2.5e-06	0.000569535
ENSG00000256222	MTRNR2L3	49.85	30.67	-1.63	0.00128915	0.00577122
ENSG00000060982	BCAT1	197.36	121.76	-1.62	7.19e-05	0.00140948
ENSG00000135902	CHRND	99.43	61.3	-1.62	2.01e-05	0.000888107
ENSG00000144451	SPAG16	15.74	9.7	-1.62	0.000220703	0.00223208
ENSG00000197747	S100A10	181.48	111.9	-1.62	9.11e-05	0.00158392
ENSG00000205542	TMSB4X	1648.96	1015.68	-1.62	0.000206984	0.00215567
ENSG00000109265	KIAA1211	24.65	15.28	-1.61	0.0252258	0.0420549
ENSG00000162522	KIAA1522	14.9	9.23	-1.61	0.00022675	0.002259
ENSG00000169139	UBE2V2	80.07	49.58	-1.61	0.0012721	0.00572829
ENSG00000090889	KIF4A	44.03	27.52	-1.6	0.000120087	0.00175873
ENSG00000100644	HIF1A	181.24	113.46	-1.6	0.00025242	0.00239875
ENSG00000109586	GALNT7	49.06	30.67	-1.6	0.000787775	0.00436543
ENSG00000132109	TRIM21	14.63	9.15	-1.6	0.00325616	0.0101935
ENSG00000135776	ABCB10	14.24	8.91	-1.6	0.00096071	0.00483744
ENSG00000139350	NEDD1	26.34	16.47	-1.6	2.23e-05	0.000908268
ENSG00000172927	MYEOV	20.02	12.55	-1.6	0.0296599	0.047486
ENSG00000040341	STAU2	32.28	20.33	-1.59	0.0043262	0.0122598
ENSG00000100997	ABHD12	53.05	33.3	-1.59	6.35e-05	0.00135661
ENSG00000131389	SLC6A6	20.74	13.02	-1.59	0.0168547	0.0313595
ENSG00000154310	TNIK	14.83	9.3	-1.59	0.000277039	0.00250795
ENSG00000154734	ADAMTS1	301.92	189.64	-1.59	8.61e-05	0.00154685
ENSG00000159173	TNNI1	1572.13	990.93	-1.59	0.000322336	0.00273812
ENSG00000169032	MAP2K1	78.13	49.22	-1.59	3.5e-05	0.00111111
ENSG00000170522	ELOVL6	67.58	42.6	-1.59	3.98e-05	0.00115968
ENSG00000075420	FNDC3B	44.38	28.04	-1.58	7.27e-05	0.00141413
ENSG00000104549	SQLE	60.97	38.47	-1.58	0.00127349	0.00572829
ENSG00000114251	WNT5A	23.87	15.15	-1.58	0.000127952	0.00177759
ENSG00000116774	OLFML3	123.8	78.39	-1.58	5.08e-06	0.000670828
ENSG00000127328	RAB3IP	18.98	12	-1.58	0.00741189	0.0178022
ENSG00000130703	OSBPL2	58.13	36.86	-1.58	0.000180177	0.00203119
ENSG00000157193	LRP8	28.83	18.27	-1.58	0.00308233	0.00990103
ENSG00000234558	API5P1	15.67	9.89	-1.58	0.00568742	0.0148571
ENSG00000111906	HDDC2	90.23	57.31	-1.57	0.000707346	0.00410417
ENSG00000114127	XRN1	108.69	69.24	-1.57	0.00567034	0.0148371
ENSG00000123384	LRP1	87.93	56.15	-1.57	0.00099845	0.00491274
ENSG00000138759	FRAS1	39.1	24.98	-1.57	0.00255016	0.00877546
ENSG00000179361	ARID3B	21.21	13.5	-1.57	0.000253783	0.00240204
ENSG00000228415	PTMAP1	14.38	9.15	-1.57	0.0172076	0.0318836
ENSG00000231397	AC004941.5	75.69	48.34	-1.57	0.0224527	0.0388013
ENSG00000112893	MAN2A1	34.16	21.87	-1.56	0.000161957	0.00197368
ENSG00000115457	IGFBP2	235.1	150.41	-1.56	0.000195342	0.00213072
ENSG00000117461	PIK3R3	17.38	11.12	-1.56	0.000252065	0.00239875
ENSG00000135046	ANXA1	89.86	57.71	-1.56	0.000182344	0.00203624
ENSG00000138435	CHRNA1	456.29	291.93	-1.56	9.07e-06	0.000670828
ENSG00000166086	JAM3	297.69	190.6	-1.56	2.3e-05	0.000921591
ENSG00000183873	SCN5A	27.73	17.81	-1.56	0.00830389	0.0191969
ENSG00000046653	GPM6B	126	81.41	-1.55	7.4e-05	0.00142053
ENSG00000073792	IGF2BP2	56.71	36.58	-1.55	0.00103626	0.00505606
ENSG00000135069	PSAT1	126.24	81.63	-1.55	0.000125445	0.00177759
ENSG00000167202	TBC1D2B	69.95	45.2	-1.55	0.0103517	0.0223452
ENSG00000267279	RP11-879F14.2	18.99	12.28	-1.55	0.00074326	0.00422433
ENSG00000050165	DKK3	25.88	16.79	-1.54	0.0104365	0.0224563
ENSG00000131378	RFTN1	32.68	21.27	-1.54	0.000674948	0.00401018
ENSG00000141542	RAB40B	20.87	13.55	-1.54	0.000893935	0.00465497
ENSG00000210082	MT-RNR2	4598.57	2977.51	-1.54	7.14e-05	0.00140948
ENSG00000235734	HMGN1P36	19.11	12.37	-1.54	0.0258987	0.0429191
ENSG00000070614	NDST1	59.21	38.66	-1.53	0.00725924	0.0176184
ENSG00000072310	SREBF1	97.44	63.79	-1.53	0.00457499	0.0126806
ENSG00000100034	PPM1F	54.61	35.77	-1.53	0.00260147	0.00888411
ENSG00000108582	CPD	52.72	34.36	-1.53	0.0232719	0.0397108
ENSG00000125347	IRF1	29.42	19.26	-1.53	0.00041989	0.00310351
ENSG00000128656	CHN1	116.3	76.17	-1.53	3.9e-06	0.000634025
ENSG00000131473	ACLY	155.84	102.06	-1.53	1.75e-06	0.00054952
ENSG00000134243	SORT1	39.27	25.62	-1.53	3.46e-05	0.00111111
ENSG00000164442	CITED2	63.2	41.26	-1.53	0.00393544	0.0115376
ENSG00000166181	API5	79.83	52.22	-1.53	0.000167993	0.00200481
ENSG00000196591	HDAC2	542.59	355.24	-1.53	3.13e-05	0.00110369
ENSG00000197324	LRP10	17.17	11.25	-1.53	0.00465792	0.0128201
ENSG00000099869	IGF2-AS	21.71	14.31	-1.52	7.56e-05	0.00142314
ENSG00000112972	HMGCS1	105.24	69.12	-1.52	6.77e-05	0.00139661
ENSG00000137331	IER3	28.91	19.05	-1.52	0.000328109	0.00274762
ENSG00000142627	EPHA2	89.53	58.8	-1.52	0.00295642	0.00963642
ENSG00000180574	EIF2S3L	69.81	45.98	-1.52	0.000204325	0.00215567
ENSG00000231607	DLEU2	43.03	28.31	-1.52	0.000110464	0.00169706
ENSG00000254013	MAP2K1P1	19.44	12.77	-1.52	0.000146222	0.00189727
ENSG00000255823	MTRNR2L8	166.76	109.96	-1.52	0.00125435	0.00568023
ENSG00000100345	MYH9	201.59	133.26	-1.51	0.00656573	0.0164947
ENSG00000100426	ZBED4	37.46	24.87	-1.51	1.4e-05	0.000761362
ENSG00000104442	ARMC1	33.18	22.02	-1.51	5.86e-05	0.0013051
ENSG00000108406	DHX40	24.19	15.97	-1.51	0.000595764	0.00375674
ENSG00000109079	TNFAIP1	30.85	20.37	-1.51	0.000225498	0.002259
ENSG00000117394	SLC2A1	101.24	67.17	-1.51	0.000689459	0.00405202
ENSG00000124145	SDC4	83.37	55.11	-1.51	0.000115459	0.00172022
ENSG00000137267	TUBB2A	16.95	11.26	-1.51	0.00452421	0.0125767
ENSG00000164951	PDP1	19.31	12.8	-1.51	0.0194168	0.034869
ENSG00000165490	DDIAS	51.59	34.21	-1.51	0.000453387	0.00324447
ENSG00000240801	AC132217.4	2336.88	1546.58	-1.51	0.00186698	0.00720349
ENSG00000261774	RP11-328J14.2	20.44	13.55	-1.51	0.0175155	0.0322769
ENSG00000091527	CDV3	198.41	132.05	-1.5	0.000170807	0.00202377
ENSG00000104375	STK3	30.01	20.03	-1.5	0.00328642	0.0102184
ENSG00000110042	DTX4	28.74	19.2	-1.5	0.000122054	0.00176766
ENSG00000112715	VEGFA	25.36	16.94	-1.5	0.000741371	0.00422264
ENSG00000135439	AGAP2	38.92	25.93	-1.5	6.32e-06	0.000670828
ENSG00000137936	BCAR3	34.65	23.03	-1.5	0.00217023	0.00792118
ENSG00000151693	ASAP2	37.02	24.64	-1.5	4.91e-05	0.001257
ENSG00000169857	AVEN	24.39	16.31	-1.5	0.0011247	0.00532792
ENSG00000170043	TRAPPC1	183.35	122.37	-1.5	0.00218199	0.00794036
ENSG00000173402	DAG1	87.37	58.3	-1.5	0.00017735	0.00203119
ENSG00000236646	LAMTOR5P1	80.23	53.37	-1.5	0.000356789	0.00285613
ENSG00000261612	SUB1P3	93.81	62.54	-1.5	0.00641854	0.016272
ENSG00000277734	TRAC	16.47	10.99	-1.5	0.0118316	0.024509
ENSG00000002834	LASP1	77.38	51.96	-1.49	7.68e-07	0.000518409
ENSG00000035403	VCL	41.05	27.54	-1.49	0.000456554	0.00326219
ENSG00000106683	LIMK1	47.42	31.75	-1.49	0.000113392	0.00171103
ENSG00000113387	SUB1	274.63	183.84	-1.49	0.00484531	0.0132135
ENSG00000129657	SEC14L1	90.28	60.65	-1.49	0.000365165	0.00288407
ENSG00000131711	MAP1B	26.07	17.5	-1.49	3.5e-05	0.00111111
ENSG00000135424	ITGA7	42.2	28.3	-1.49	0.00829332	0.0191818
ENSG00000154736	ADAMTS5	41.25	27.63	-1.49	0.000108486	0.00169706
ENSG00000155100	OTUD6B	15.47	10.37	-1.49	0.00232742	0.00823402
ENSG00000165502	RPL36AL	423.4	284.72	-1.49	0.000129382	0.00178675
ENSG00000198561	CTNND1	94.45	63.33	-1.49	1.08e-05	0.000699672
ENSG00000241007	SEPT7P6	26.99	18.07	-1.49	0.000979645	0.0048731
ENSG00000243781	RP11-193H5.2	25.6	17.21	-1.49	8.15e-05	0.00149792
ENSG00000067064	IDI1	76.85	51.91	-1.48	0.000573684	0.00366379
ENSG00000134049	IER3IP1	17.51	11.83	-1.48	0.000836137	0.00449516
ENSG00000134531	EMP1	17.96	12.12	-1.48	0.000863731	0.00457332
ENSG00000145911	N4BP3	56.92	38.49	-1.48	0.000531407	0.00351026
ENSG00000146966	DENND2A	18.31	12.35	-1.48	0.000390217	0.00300651
ENSG00000147853	AK3	33.36	22.59	-1.48	0.000768891	0.0043078
ENSG00000180182	MED14	28.5	19.28	-1.48	0.00410259	0.0118366
ENSG00000198677	TTC37	38.1	25.79	-1.48	0.00324166	0.010173
ENSG00000230956	RP3-452M16.1	16.2	10.93	-1.48	0.00637355	0.0161933
ENSG00000237931	CLIC4P3	16.81	11.32	-1.48	0.00144182	0.00614595
ENSG00000108443	RPS6KB1	24.59	16.71	-1.47	0.00031951	0.002719
ENSG00000117122	MFAP2	24.11	16.41	-1.47	0.00423395	0.012112
ENSG00000121486	TRMT1L	23.47	15.93	-1.47	0.00527243	0.0140212
ENSG00000123983	ACSL3	94.89	64.65	-1.47	0.000110927	0.00169706
ENSG00000124762	CDKN1A	99.54	67.6	-1.47	0.000114808	0.00171809
ENSG00000139163	ETNK1	27.08	18.36	-1.47	2.48e-05	0.000943991
ENSG00000158258	CLSTN2	25.59	17.42	-1.47	6.58e-05	0.00138774
ENSG00000168621	GDNF	16.2	11.02	-1.47	0.0047803	0.0130732
ENSG00000169750	RAC3	24.43	16.61	-1.47	0.000616861	0.00384713
ENSG00000177707	PVRL3	44.24	30.13	-1.47	0.00112375	0.00532792
ENSG00000184216	IRAK1	145.15	98.78	-1.47	0.00159531	0.00658047
ENSG00000184254	ALDH1A3	57.91	39.5	-1.47	0.000675014	0.00401018
ENSG00000185442	FAM174B	21.71	14.79	-1.47	0.00292619	0.0095709
ENSG00000189060	H1F0	197.34	133.87	-1.47	1.92e-06	0.000556621
ENSG00000213236	YWHAZP2	43.4	29.43	-1.47	0.00457002	0.0126742
ENSG00000221988	PPT2	77.16	52.44	-1.47	0.0254827	0.0423487
ENSG00000227203	SUB1P1	112.41	76.23	-1.47	0.00292013	0.00956435
ENSG00000269028	MTRNR2L12	208.4	141.72	-1.47	0.00146627	0.00621652
ENSG00000071539	TRIP13	32.37	22.14	-1.46	1.37e-05	0.00075304
ENSG00000072062	PRKACA	233.31	160.26	-1.46	8.02e-05	0.00148547
ENSG00000100410	PHF5A	150.1	102.48	-1.46	0.0108348	0.0231236
ENSG00000100554	ATP6V1D	91.5	62.73	-1.46	0.00150306	0.006344
ENSG00000118495	PLAGL1	126.28	86.46	-1.46	8.98e-05	0.00158392
ENSG00000143641	GALNT2	74.58	51.22	-1.46	6.13e-05	0.00133997
ENSG00000148120	C9orf3	142.18	97.15	-1.46	6.85e-05	0.00140634
ENSG00000167220	HDHD2	38.44	26.34	-1.46	0.000815301	0.00444137
ENSG00000168014	C2CD3	42.91	29.49	-1.46	0.000973861	0.0048731
ENSG00000196465	MYL6B	386.49	265.33	-1.46	6.88e-05	0.00140634
ENSG00000011426	ANLN	165.29	113.83	-1.45	0.00200225	0.00749266
ENSG00000051108	HERPUD1	168.43	116.5	-1.45	0.00318347	0.0100527
ENSG00000052802	MSMO1	27.35	18.87	-1.45	0.00772837	0.0182688
ENSG00000067082	KLF6	24.73	17.07	-1.45	0.000857573	0.00455016
ENSG00000084234	APLP2	78.86	54.26	-1.45	6.6e-05	0.00138774
ENSG00000136193	SCRN1	219.16	151.66	-1.45	1.28e-05	0.00075304
ENSG00000140320	BAHD1	21.79	15	-1.45	0.000233821	0.00229631
ENSG00000144231	POLR2D	95.87	66.26	-1.45	0.000642223	0.00393408
ENSG00000147164	SNX12	94.48	65.31	-1.45	0.000228627	0.002259
ENSG00000157514	TSC22D3	55.74	38.35	-1.45	0.000127965	0.00177759
ENSG00000157870	FAM213B	29.82	20.59	-1.45	0.000247999	0.00239041
ENSG00000169057	MECP2	54.14	37.39	-1.45	0.0052551	0.0139909
ENSG00000171475	WIPF2	17.81	12.27	-1.45	0.00330856	0.0102737
ENSG00000173065	FAM222B	31.82	21.92	-1.45	0.00529113	0.0140472
ENSG00000182197	EXT1	47.32	32.69	-1.45	0.0010835	0.00521506
ENSG00000185201	IFITM2	112.11	77.08	-1.45	0.00033696	0.0027735
ENSG00000197905	TEAD4	48.89	33.76	-1.45	0.00104862	0.00510055
ENSG00000203867	RBM20	18.01	12.42	-1.45	0.00135816	0.00593515
ENSG00000213683	AC002056.3	43.25	29.74	-1.45	0.00129908	0.00579894
ENSG00000033178	UBA6	80.93	56.26	-1.44	0.00176639	0.00698274
ENSG00000056586	RC3H2	57.7	40.18	-1.44	0.000167821	0.00200481
ENSG00000112419	PHACTR2	16.52	11.44	-1.44	0.0116813	0.0243189
ENSG00000119630	PGF	166.18	115.12	-1.44	0.000298251	0.00261829
ENSG00000131089	ARHGEF9	45.55	31.65	-1.44	0.00195696	0.00739417
ENSG00000152767	FARP1	36.7	25.5	-1.44	0.00491169	0.0133475
ENSG00000179241	LDLRAD3	39.76	27.68	-1.44	7.33e-06	0.000670828
ENSG00000109787	KLF3	18.77	13.16	-1.43	0.000375836	0.00293251
ENSG00000118939	UCHL3	45.21	31.54	-1.43	0.00496679	0.0134508
ENSG00000129493	HEATR5A	23.87	16.65	-1.43	0.00475996	0.0130402
ENSG00000133657	ATP13A3	134.54	94.2	-1.43	4.73e-05	0.00124098
ENSG00000144158	RP11-395L14.17	61.36	42.79	-1.43	0.00201696	0.00751863
ENSG00000144834	TAGLN3	22.39	15.66	-1.43	0.00122426	0.00564117
ENSG00000154978	VOPP1	51.33	35.93	-1.43	7.42e-06	0.000670828
ENSG00000158711	ELK4	22.22	15.56	-1.43	0.00216033	0.00790621
ENSG00000170871	KIAA0232	18.29	12.81	-1.43	5.38e-05	0.00129014
ENSG00000184916	JAG2	28.77	20.14	-1.43	0.000266518	0.00246182
ENSG00000188811	NHLRC3	28.13	19.74	-1.43	0.0251463	0.0419816
ENSG00000232702	RP3-437C15.1	69.82	48.91	-1.43	0.00208828	0.00770411
ENSG00000100564	PIGH	20.76	14.66	-1.42	0.0106527	0.0228383
ENSG00000104728	ARHGEF10	17.48	12.35	-1.42	0.0032753	0.010204
ENSG00000109083	IFT20	33.79	23.8	-1.42	4.04e-05	0.0011623
ENSG00000139266	2017-03-09	246.99	174.41	-1.42	1.55e-05	0.000776766
ENSG00000145632	PLK2	155.56	109.53	-1.42	0.000362328	0.00288016
ENSG00000149428	HYOU1	79.89	56.2	-1.42	0.000313493	0.0026823
ENSG00000152291	TGOLN2	126.34	88.88	-1.42	9.12e-06	0.000670828
ENSG00000152518	ZFP36L2	19.66	13.82	-1.42	9.46e-05	0.00161312
ENSG00000154813	DPH3	43.81	30.96	-1.42	0.00183217	0.0071104
ENSG00000163131	CTSS	21.68	15.24	-1.42	0.00806335	0.0187972
ENSG00000163430	FSTL1	232.79	163.89	-1.42	0.000714315	0.00413445
ENSG00000163939	PBRM1	49.69	34.99	-1.42	3.25e-05	0.00110418
ENSG00000171033	PKIA	29.28	20.6	-1.42	0.00881111	0.0200361
ENSG00000186038	HTR3E	20.53	14.43	-1.42	0.00122007	0.00564117
ENSG00000186480	INSIG1	30.75	21.64	-1.42	0.00128195	0.00574444
ENSG00000225422	RBMS1P1	27.14	19.13	-1.42	0.000888143	0.00464887
ENSG00000258734	RP11-112J1.3	24.19	17.08	-1.42	0.00868359	0.0198416
ENSG00000006468	ETV1	47.64	33.77	-1.41	0.0112814	0.0237761
ENSG00000031003	FAM13B	32.28	22.82	-1.41	0.000444199	0.00318353
ENSG00000076604	TRAF4	192.33	136.17	-1.41	0.00186409	0.00719877
ENSG00000100065	CARD10	66.51	47.08	-1.41	0.000918412	0.00473824
ENSG00000108639	SYNGR2	33.66	23.87	-1.41	0.00673494	0.0167416
ENSG00000120254	MTHFD1L	41.16	29.28	-1.41	0.000100175	0.00167124
ENSG00000124767	GLO1	310.34	220.38	-1.41	0.00031917	0.002719
ENSG00000130508	PXDN	449.69	319.03	-1.41	0.00190098	0.00724058
ENSG00000135018	UBQLN1	202.71	143.81	-1.41	0.00285207	0.009433
ENSG00000138835	RGS3	36.64	25.98	-1.41	0.000525051	0.00348289
ENSG00000141026	MED9	71.92	50.99	-1.41	4.48e-05	0.00120167
ENSG00000163605	PPP4R2	48.77	34.65	-1.41	0.0161443	0.0303894
ENSG00000163956	LRPAP1	154.93	110.05	-1.41	0.000510645	0.00343023
ENSG00000168615	ADAM9	27.6	19.57	-1.41	0.00140649	0.00604996
ENSG00000171004	HS6ST2	72.93	51.73	-1.41	0.00011052	0.00169706
ENSG00000181904	C5orf24	48.61	34.57	-1.41	0.00302456	0.0098044
ENSG00000214114	MYCBP	105.61	74.74	-1.41	0.0020151	0.00751764
ENSG00000241547	ACTG1P20	64.28	45.47	-1.41	0.00359116	0.010817
ENSG00000270230	RP11-475J5.11	24.25	17.16	-1.41	0.0300049	0.0478115
ENSG00000061337	LZTS1	22.83	16.32	-1.4	0.00101114	0.00494881
ENSG00000070778	PTPN21	29.79	21.29	-1.4	0.000980191	0.0048731
ENSG00000088826	SMOX	29.17	20.87	-1.4	0.0268317	0.044094
ENSG00000100320	RBFOX2	103.88	74.46	-1.4	7.36e-05	0.00142053
ENSG00000101040	ZMYND8	44.56	31.89	-1.4	0.00562636	0.0147302
ENSG00000106392	C1GALT1	33.3	23.71	-1.4	0.00348032	0.0106235
ENSG00000131759	RARA	66.28	47.43	-1.4	0.00167951	0.00682056
ENSG00000135074	ADAM19	48.21	34.4	-1.4	0.000124535	0.00177759
ENSG00000136731	UGGT1	32.7	23.36	-1.4	0.0247728	0.0414901
ENSG00000162614	NEXN	21.87	15.57	-1.4	0.0214742	0.0377175
ENSG00000162775	RBM15	20.27	14.48	-1.4	0.00100142	0.00491655
ENSG00000172965	MIR4435-2HG	70.64	50.46	-1.4	0.00693325	0.0170818
ENSG00000211677	IGLC2	408.37	291.62	-1.4	0.000228214	0.002259
ENSG00000222041	LINC00152	122.71	87.96	-1.4	9.1e-05	0.00158392
ENSG00000006042	TMEM98	74.8	53.83	-1.39	0.000287596	0.00256216
ENSG00000072274	TFRC	219.63	157.71	-1.39	0.000206598	0.00215567
ENSG00000092820	EZR	33.69	24.22	-1.39	7.94e-05	0.00147731
ENSG00000108256	NUFIP2	104.05	75.05	-1.39	0.00111346	0.00530922
ENSG00000119314	PTBP3	57.77	41.46	-1.39	0.00200365	0.00749266
ENSG00000122545	2017-09-07	214.56	154.21	-1.39	0.000325182	0.00274044
ENSG00000134248	LAMTOR5	184.25	132.22	-1.39	0.00169686	0.0068429
ENSG00000136875	PRPF4	63.86	45.87	-1.39	3.39e-05	0.00111111
ENSG00000138035	PNPT1	68.78	49.54	-1.39	0.0278478	0.0452754
ENSG00000142089	IFITM3	279.86	202.02	-1.39	0.00124228	0.00568023
ENSG00000150093	ITGB1	271.21	194.42	-1.39	0.00372087	0.01107
ENSG00000150867	PIP4K2A	39.03	28.18	-1.39	0.00465522	0.0128201
ENSG00000157654	PALM2-AKAP2	23.06	16.55	-1.39	0.00305662	0.00985472
ENSG00000186871	ERCC6L	31.24	22.49	-1.39	0.00170161	0.00684558
ENSG00000189159	HN1	748.98	538.44	-1.39	0.000396526	0.00303056
ENSG00000198843	SELT	191.37	137.87	-1.39	0.000663971	0.00399482
ENSG00000198901	PRC1	266.57	192.29	-1.39	0.00138437	0.00600788
ENSG00000213478	CFL1P2	31.92	22.99	-1.39	0.00649925	0.0163691
ENSG00000236319	CTD-2033D24.2	20.65	14.84	-1.39	0.000723381	0.00415881
ENSG00000085872	CHERP	104.33	75.87	-1.38	0.00381589	0.0112781
ENSG00000105983	LMBR1	35.35	25.55	-1.38	0.00354212	0.0107172
ENSG00000106003	LFNG	37.47	27.19	-1.38	0.00392193	0.0115123
ENSG00000111145	ELK3	34.2	24.77	-1.38	0.00164898	0.00672551
ENSG00000137656	BUD13	24.97	18.05	-1.38	0.000217533	0.00220474
ENSG00000139793	MBNL2	18.43	13.36	-1.38	0.000844062	0.00451985
ENSG00000145687	SSBP2	28.06	20.36	-1.38	0.00600317	0.0154596
ENSG00000149257	SERPINH1	204.3	148.14	-1.38	0.000126167	0.00177759
ENSG00000153071	DAB2	26.4	19.14	-1.38	0.00135855	0.00593515
ENSG00000164161	HHIP	142.73	103.5	-1.38	9.45e-05	0.00161312
ENSG00000170791	CHCHD7	35.61	25.89	-1.38	0.0162829	0.030566
ENSG00000186834	HEXIM1	26.13	18.94	-1.38	7.06e-05	0.00140726
ENSG00000196754	S100A2	45.17	32.76	-1.38	0.00588072	0.0152357
ENSG00000213977	TAX1BP3	62.14	44.96	-1.38	0.00132676	0.00586784
ENSG00000223612	RP11-289I10.2	22.79	16.57	-1.38	0.00313279	0.00998393
ENSG00000225369	AC009506.2	34.7	25.1	-1.38	0.00182123	0.00709123
ENSG00000232864	CTD-2090I13.2	31.06	22.49	-1.38	0.00909091	0.0204474
ENSG00000235162	C12orf75	55.02	39.79	-1.38	0.00119353	0.00555922
ENSG00000035862	TIMP2	162.07	118.5	-1.37	7.56e-06	0.000670828
ENSG00000041982	TNC	543.76	397.26	-1.37	8.61e-05	0.00154685
ENSG00000057252	SOAT1	23.65	17.21	-1.37	0.00823944	0.0191058
ENSG00000087008	ACOX3	29.01	21.23	-1.37	0.000930995	0.00476014
ENSG00000100697	DICER1	59.24	43.26	-1.37	0.00682249	0.0168882
ENSG00000100979	PLTP	23.33	17.04	-1.37	0.00553028	0.0145189
ENSG00000110172	CHORDC1	40.39	29.5	-1.37	0.00432715	0.0122598
ENSG00000114956	DGUOK	129.54	94.6	-1.37	0.00176641	0.00698274
ENSG00000116133	DHCR24	36.97	26.96	-1.37	7.48e-06	0.000670828
ENSG00000122884	P4HA1	52.59	38.45	-1.37	5.85e-05	0.0013051
ENSG00000129128	SPCS3	52.11	38.12	-1.37	0.000213209	0.00217963
ENSG00000129353	SLC44A2	92.54	67.42	-1.37	0.00648951	0.0163641
ENSG00000136715	SAP130	35.26	25.75	-1.37	0.000107895	0.00169706
ENSG00000136840	ST6GALNAC4	39.01	28.51	-1.37	0.00429468	0.0122118
ENSG00000139734	DIAPH3	35.47	25.91	-1.37	5.58e-05	0.00130341
ENSG00000143384	MCL1	128.21	93.53	-1.37	2.08e-05	0.000888107
ENSG00000144048	DUSP11	40.38	29.44	-1.37	0.0138695	0.0273255
ENSG00000149294	NCAM1	91.34	66.72	-1.37	0.000766011	0.00430187
ENSG00000162174	ASRGL1	30.01	21.89	-1.37	0.000638442	0.00392115
ENSG00000163485	ADORA1	69.76	50.78	-1.37	0.00392661	0.0115189
ENSG00000169288	MRPL1	97.86	71.33	-1.37	0.00270318	0.00912589
ENSG00000174403	C20orf166-AS1	20.59	15.02	-1.37	0.0178078	0.0326919
ENSG00000047634	SCML1	32.12	23.69	-1.36	0.000672973	0.00401018
ENSG00000075426	FOSL2	33.81	24.81	-1.36	0.00673958	0.0167444
ENSG00000116962	NID1	32.86	24.15	-1.36	0.000155031	0.00194199
ENSG00000119729	RHOQ	55.09	40.47	-1.36	0.00301948	0.00979465
ENSG00000124422	USP22	507.83	374.23	-1.36	0.000155452	0.00194199
ENSG00000125354	2017-09-06	79.29	58.26	-1.36	0.000126806	0.00177759
ENSG00000136143	SUCLA2	82.09	60.43	-1.36	0.00289505	0.00951519
ENSG00000153317	ASAP1	69.39	50.92	-1.36	0.000779691	0.00434255
ENSG00000168758	SEMA4C	53.94	39.68	-1.36	0.00283205	0.00939968
ENSG00000173166	RAPH1	21.11	15.47	-1.36	0.000364788	0.00288407
ENSG00000182541	LIMK2	38.19	28	-1.36	0.00347174	0.0106207
ENSG00000187607	ZNF286A	110.27	81.32	-1.36	0.000821191	0.00445803
ENSG00000229097	CALM2P2	195.94	144.52	-1.36	1.54e-05	0.000776766
ENSG00000244405	ETV5	43.05	31.62	-1.36	0.00343414	0.0105458
ENSG00000264168	MTND1P15	85.37	62.77	-1.36	0.0100537	0.0219049
ENSG00000072110	ACTN1	154.63	114.53	-1.35	0.00440401	0.0123663
ENSG00000074181	NOTCH3	69.86	51.8	-1.35	0.0149563	0.0287676
ENSG00000092010	PSME1	74.54	55.2	-1.35	0.00198569	0.00746687
ENSG00000106799	TGFBR1	71.47	53	-1.35	0.00111963	0.00532528
ENSG00000115486	GGCX	52.47	38.87	-1.35	0.0072296	0.0175735
ENSG00000122203	KIAA1191	147.7	109.69	-1.35	7.47e-05	0.00142314
ENSG00000129474	AJUBA	92.58	68.62	-1.35	8.18e-05	0.00149792
ENSG00000130396	MLLT4	38.69	28.75	-1.35	0.00138793	0.00600844
ENSG00000134046	MBD2	126.92	94.33	-1.35	0.00729744	0.0176403
ENSG00000136026	CKAP4	96.91	71.95	-1.35	3.97e-05	0.00115968
ENSG00000136732	GYPC	22.77	16.84	-1.35	0.0152457	0.0291757
ENSG00000143333	RGS16	85.49	63.29	-1.35	3.83e-05	0.00115968
ENSG00000152332	UHMK1	23.82	17.61	-1.35	0.0013427	0.00589913
ENSG00000156531	PHF6	42.41	31.43	-1.35	0.00399658	0.0116353
ENSG00000162368	CMPK1	77.19	57.16	-1.35	0.00124621	0.00568023
ENSG00000167325	RRM1	207.45	153.63	-1.35	0.000349579	0.00282233
ENSG00000167771	RCOR2	19.7	14.63	-1.35	0.000581118	0.00368901
ENSG00000169105	CHST14	65.52	48.64	-1.35	0.000992743	0.00490133
ENSG00000171208	NETO2	38.15	28.28	-1.35	0.014144	0.0277532
ENSG00000172795	DCP2	29.24	21.58	-1.35	0.00318417	0.0100527
ENSG00000174233	ADCY6	30.41	22.45	-1.35	0.00919684	0.0206056
ENSG00000177469	PTRF	84.98	63.17	-1.35	0.000109929	0.00169706
ENSG00000188375	H3F3C	49.94	36.93	-1.35	0.000576859	0.0036669
ENSG00000198862	LTN1	21.06	15.64	-1.35	0.00066239	0.00399482
ENSG00000215319	EIF5P1	23.02	17.1	-1.35	0.00140382	0.00604996
ENSG00000235651	AC064850.4	37.62	27.86	-1.35	0.00349055	0.0106292
ENSG00000236570	RAD23BP1	28.38	21.05	-1.35	0.00210094	0.00774004
ENSG00000256940	RP11-783K16.5	28.67	21.23	-1.35	0.0175782	0.0323546
ENSG00000001167	NFYA	39.1	29.11	-1.34	0.000142113	0.00186964
ENSG00000018408	WWTR1	70.35	52.38	-1.34	0.00138526	0.00600788
ENSG00000078369	GNB1	487.65	364.53	-1.34	5.64e-05	0.00130341
ENSG00000120656	TAF12	30.81	22.97	-1.34	0.00348199	0.0106235
ENSG00000131374	TBC1D5	29.78	22.26	-1.34	0.000991638	0.00490133
ENSG00000145901	TNIP1	71.4	53.32	-1.34	0.000496596	0.0034041
ENSG00000148516	ZEB1	60.62	45.13	-1.34	0.00156592	0.006499
ENSG00000161791	FMNL3	27.67	20.58	-1.34	0.000739341	0.00421728
ENSG00000163808	KIF15	22.7	16.92	-1.34	0.00715891	0.0174469
ENSG00000165886	UBTD1	19.94	14.88	-1.34	0.00456643	0.0126717
ENSG00000168505	GBX2	21.22	15.84	-1.34	0.0159344	0.0301879
ENSG00000169379	ARL13B	23.32	17.4	-1.34	0.0221555	0.0384991
ENSG00000170903	MSANTD4	20.09	15.04	-1.34	0.0213314	0.0374807
ENSG00000189362	NEMP2	22.07	16.44	-1.34	0.0023071	0.00818667
ENSG00000203914	HSP90B3P	37.97	28.38	-1.34	0.000440837	0.00316906
ENSG00000204209	DAXX	110.95	82.91	-1.34	0.000267396	0.00246182
ENSG00000228305	AC016734.2	77.93	58.33	-1.34	0.00122703	0.00564587
ENSG00000229932	YWHAZP3	68.28	50.92	-1.34	0.000979113	0.0048731
ENSG00000250317	SMIM20	35.15	26.18	-1.34	0.000771541	0.00431752
ENSG00000253954	HMGN1P38	263.07	196.91	-1.34	0.00597754	0.0154104
ENSG00000056998	GYG2	29.93	22.44	-1.33	0.0012469	0.00568023
ENSG00000068366	ACSL4	25.28	18.94	-1.33	0.00857278	0.019655
ENSG00000109062	SLC9A3R1	65.99	49.53	-1.33	0.00303631	0.00982226
ENSG00000110321	EIF4G2	2559.84	1921.87	-1.33	0.00154582	0.00645067
ENSG00000114030	KPNA1	97.56	73.57	-1.33	0.000127962	0.00177759
ENSG00000115825	PRKD3	65.42	49.29	-1.33	0.00875812	0.0199829
ENSG00000116489	CAPZA1	87.9	66.23	-1.33	0.00075507	0.00426069
ENSG00000124126	PREX1	64.33	48.31	-1.33	0.00164023	0.00669559
ENSG00000128596	CCDC136	20.25	15.24	-1.33	0.0199878	0.0356505
ENSG00000132906	CASP9	45.73	34.45	-1.33	4.93e-05	0.001257
ENSG00000138795	LEF1	71.6	53.75	-1.33	0.00358991	0.010817
ENSG00000145907	G3BP1	169.68	127.54	-1.33	0.00112191	0.00532792
ENSG00000147526	TACC1	44.83	33.65	-1.33	0.00309923	0.00992385
ENSG00000148229	POLE3	142.04	107.13	-1.33	1.4e-06	0.00054952
ENSG00000153250	RBMS1	53.33	40.22	-1.33	0.000227294	0.002259
ENSG00000160199	PKNOX1	40.98	30.71	-1.33	0.00239175	0.00839791
ENSG00000161813	LARP4	45.51	34.29	-1.33	0.00074207	0.00422264
ENSG00000165801	ARHGEF40	38.74	29.03	-1.33	0.000812116	0.00443855
ENSG00000177614	PGBD5	51.93	39.04	-1.33	0.00173102	0.00690198
ENSG00000180398	MCFD2	102.07	76.92	-1.33	0.000549857	0.0035771
ENSG00000185070	FLRT2	38.52	28.92	-1.33	0.012038	0.0247091
ENSG00000188549	C15orf52	22.04	16.51	-1.33	0.0220447	0.0383913
ENSG00000213763	ACTBP2	49.47	37.21	-1.33	0.00739682	0.0177968
ENSG00000213846	AC098614.2	140.68	106.11	-1.33	0.00034704	0.00282112
ENSG00000217325	PRELID1P1	37.17	27.86	-1.33	0.00337505	0.0104117
ENSG00000238116	RP3-347M6.2	20.54	15.46	-1.33	0.000693622	0.00405945
ENSG00000254332	GS1-44D20.1	58.56	44.08	-1.33	0.000131907	0.00179301
ENSG00000035499	DEPDC1B	28.06	21.19	-1.32	0.00446614	0.0124666
ENSG00000078237	TIGAR	31.32	23.68	-1.32	0.000122385	0.00176766
ENSG00000100625	SIX4	39.02	29.48	-1.32	0.00305568	0.00985472
ENSG00000104765	BNIP3L	62.29	47.05	-1.32	4.46e-05	0.00120167
ENSG00000108599	AKAP10	76.42	57.7	-1.32	0.0139185	0.0273691
ENSG00000111684	LPCAT3	24.92	18.86	-1.32	0.00384281	0.0113364
ENSG00000114554	PLXNA1	66.95	50.61	-1.32	0.000332848	0.00277107
ENSG00000116871	MAP7D1	217.09	163.97	-1.32	0.000511448	0.00343023
ENSG00000128573	FOXP2	38.01	28.86	-1.32	0.0281003	0.0455448
ENSG00000130741	EIF2S3	148.21	112.14	-1.32	0.000428956	0.00312648
ENSG00000134369	NAV1	52.55	39.8	-1.32	0.0143916	0.0279833
ENSG00000136205	TNS3	55.19	41.77	-1.32	0.000519229	0.00345397
ENSG00000138767	CNOT6L	29.97	22.76	-1.32	0.00216865	0.00792118
ENSG00000139269	INHBE	56.54	42.83	-1.32	0.00662277	0.0165587
ENSG00000154277	UCHL1	357.85	271.02	-1.32	0.000196373	0.00213212
ENSG00000163513	TGFBR2	21.43	16.2	-1.32	4.9e-05	0.001257
ENSG00000170759	KIF5B	193.52	146.68	-1.32	0.000728615	0.00418135
ENSG00000197724	PHF2	30.28	22.97	-1.32	0.00152751	0.00640715
ENSG00000198554	WDHD1	35.68	26.93	-1.32	0.00226255	0.00809442
ENSG00000224837	GCSHP5	58.31	44.27	-1.32	0.0025	0.00868836
ENSG00000018625	ATP1A2	74.67	57.12	-1.31	0.0020224	0.00753287
ENSG00000100030	MAPK1	171.17	130.38	-1.31	3.14e-05	0.00110369
ENSG00000101608	MYL12A	360.23	274.86	-1.31	0.011312	0.0238007
ENSG00000101670	LIPG	21.78	16.57	-1.31	0.00573288	0.014959
ENSG00000103769	RAB11A	219.7	168.31	-1.31	0.00350895	0.0106646
ENSG00000111231	GPN3	72.49	55.14	-1.31	0.00276637	0.00924013
ENSG00000116285	ERRFI1	200.06	152.53	-1.31	0.000149599	0.00191104
ENSG00000119812	FAM98A	121.15	92.21	-1.31	0.00255273	0.00877546
ENSG00000141279	NPEPPS	99.14	75.95	-1.31	0.00200049	0.00749266
ENSG00000164924	YWHAZ	399.76	305.07	-1.31	0.00295542	0.00963642
ENSG00000165914	TTC7B	56.99	43.38	-1.31	0.0127199	0.0256844
ENSG00000184584	TMEM173	22.74	17.33	-1.31	0.00108337	0.00521506
ENSG00000198380	GFPT1	61.12	46.62	-1.31	0.00675587	0.0167584
ENSG00000231300	EZH2P1	52.01	39.8	-1.31	0.0078119	0.018411
ENSG00000251400	ALDH7A1P1	35.98	27.39	-1.31	0.000460822	0.00327867
ENSG00000010810	FYN	105.47	81.31	-1.3	0.00689188	0.0169976
ENSG00000036549	ZZZ3	28.12	21.58	-1.3	0.012153	0.0248508
ENSG00000069275	NUCKS1	776.46	596.47	-1.3	0.0133732	0.0265833
ENSG00000075568	TMEM131	30.1	23.19	-1.3	0.0210985	0.0371545
ENSG00000082153	BZW1	237.27	182.17	-1.3	0.000627077	0.00389184
ENSG00000111186	WNT5B	30.7	23.55	-1.3	0.00649303	0.0163642
ENSG00000116918	TSNAX	35.13	26.99	-1.3	0.000523158	0.00347521
ENSG00000125633	CCDC93	24.99	19.23	-1.3	0.0102105	0.0220907
ENSG00000130598	TNNI2	33.09	25.47	-1.3	0.00492081	0.0133569
ENSG00000134318	ROCK2	41.66	31.96	-1.3	0.000985362	0.00489175
ENSG00000138606	SHF	42.98	33.08	-1.3	0.0118191	0.0244939
ENSG00000139624	CERS5	122.56	94.46	-1.3	0.00905331	0.0203905
ENSG00000139687	RB1	47.75	36.6	-1.3	0.0288649	0.0465127
ENSG00000151388	ADAMTS12	27.09	20.81	-1.3	3.63e-05	0.00114303
ENSG00000160752	FDPS	194.87	149.35	-1.3	0.000604501	0.00379158
ENSG00000163527	STT3B	53.77	41.49	-1.3	0.0164262	0.0307861
ENSG00000167552	TUBA1A	677.17	522.48	-1.3	0.000157892	0.00194199
ENSG00000169299	PGM2	37.21	28.69	-1.3	0.0023772	0.00835381
ENSG00000169641	LUZP1	34.22	26.26	-1.3	0.000915002	0.00473335
ENSG00000169914	OTUD3	52.42	40.21	-1.3	0.00372203	0.01107
ENSG00000170175	CHRNB1	78.02	60.13	-1.3	0.000284779	0.00254737
ENSG00000184009	ACTG1	4090.25	3136.56	-1.3	0.00780076	0.0183945
ENSG00000185164	NOMO2	24.6	18.93	-1.3	0.00139574	0.00603671
ENSG00000188229	TUBB4B	940.34	725.73	-1.3	0.000476712	0.00331592
ENSG00000188643	S100A16	107.99	82.9	-1.3	0.000610853	0.00382634
ENSG00000189079	ARID2	26.35	20.21	-1.3	0.000893927	0.00465497
ENSG00000196428	TSC22D2	71.17	54.92	-1.3	0.00101693	0.00497202
ENSG00000214222	TUBBP2	32.05	24.56	-1.3	0.0119955	0.0246433
ENSG00000214820	MPRIPP1	54.78	42.24	-1.3	0.0203357	0.0361208
ENSG00000226986	RP11-543B16.2	24.24	18.61	-1.3	0.0194864	0.0349409
ENSG00000228818	RP11-567G24.1	44.1	33.97	-1.3	0.000300858	0.00263139
ENSG00000232387	SKA2P1	29.56	22.69	-1.3	0.03079	0.0487174
ENSG00000071282	LMCD1	100.81	78.42	-1.29	0.00267944	0.00907818
ENSG00000100664	EIF5	481.52	374.33	-1.29	3.92e-05	0.00115968
ENSG00000103005	USB1	81.62	63.18	-1.29	0.000974391	0.0048731
ENSG00000106665	CLIP2	26.72	20.7	-1.29	0.00199053	0.00747154
ENSG00000109180	OCIAD1	118.88	92.43	-1.29	0.00265685	0.00903405
ENSG00000111450	STX2	26.86	20.9	-1.29	0.0277075	0.045125
ENSG00000112110	MRPL18	102.68	79.81	-1.29	0.00226616	0.00809442
ENSG00000117143	UAP1	52.32	40.57	-1.29	0.0040249	0.0116742
ENSG00000119801	YPEL5	55.21	42.76	-1.29	0.0104046	0.0224286
ENSG00000127947	PTPN12	114.77	88.8	-1.29	7.39e-05	0.00142053
ENSG00000128245	YWHAH	149.16	115.55	-1.29	0.000961753	0.00483744
ENSG00000131470	PSMC3IP	40.3	31.15	-1.29	0.000492719	0.00338735
ENSG00000131876	SNRPA1	226.36	175.47	-1.29	0.00158366	0.00655271
ENSG00000134287	ARF3	192.91	149.31	-1.29	0.00125477	0.00568023
ENSG00000139645	ANKRD52	24.21	18.8	-1.29	0.000288399	0.00256216
ENSG00000151718	WWC2	25.35	19.6	-1.29	0.0299046	0.0477321
ENSG00000163349	HIPK1	34.74	26.88	-1.29	0.00088053	0.00462597
ENSG00000165669	FAM204A	53.46	41.34	-1.29	0.00174878	0.00693494
ENSG00000167306	MYO5B	68.56	53.1	-1.29	3.05e-05	0.00110369
ENSG00000167470	MIDN	23.3	18.04	-1.29	0.00289754	0.00951674
ENSG00000168795	ZBTB5	23.78	18.46	-1.29	1.31e-06	0.00054952
ENSG00000177425	PAWR	26.72	20.78	-1.29	0.0120977	0.0247993
ENSG00000187231	SESTD1	81.5	62.95	-1.29	4.29e-06	0.000634025
ENSG00000196968	FUT11	24	18.63	-1.29	0.00445931	0.0124642
ENSG00000197081	IGF2R	167.94	130.37	-1.29	0.0020087	0.00750559
ENSG00000259706	HSP90B2P	40.11	31.01	-1.29	0.0116549	0.0242816
ENSG00000054118	THRAP3	97.36	76.14	-1.28	4.58e-05	0.00121509
ENSG00000072501	SMC1A	117.15	91.57	-1.28	0.000177282	0.00203119
ENSG00000077782	FGFR1	57.79	45.1	-1.28	0.00706367	0.0172948
ENSG00000083312	TNPO1	101.26	78.95	-1.28	0.00258086	0.00883291
ENSG00000095002	MSH2	100.62	78.65	-1.28	0.000647228	0.00394943
ENSG00000100614	PPM1A	37.96	29.74	-1.28	0.0255726	0.0424681
ENSG00000120889	TNFRSF10B	63.12	49.25	-1.28	0.00436648	0.0122904
ENSG00000120896	SORBS3	27.1	21.19	-1.28	0.0211932	0.0372795
ENSG00000123146	ADGRE5	38.22	29.93	-1.28	0.0133293	0.0265517
ENSG00000137845	ADAM10	300.35	234.09	-1.28	0.000787224	0.00436543
ENSG00000138686	BBS7	23.24	18.11	-1.28	0.00326749	0.0101935
ENSG00000149532	CPSF7	122.67	95.93	-1.28	0.0280546	0.045502
ENSG00000149782	PLCB3	26.12	20.42	-1.28	0.0228843	0.0392599
ENSG00000151348	EXT2	84.69	66.23	-1.28	0.000290239	0.00257186
ENSG00000152952	PLOD2	37.42	29.17	-1.28	0.020107	0.0357954
ENSG00000153310	FAM49B	80.32	62.69	-1.28	0.000460943	0.00327867
ENSG00000155368	DBI	469.33	365.86	-1.28	0.00222198	0.0080145
ENSG00000158321	AUTS2	70.73	55.43	-1.28	0.00523689	0.0139503
ENSG00000175274	TP53I11	29.77	23.3	-1.28	0.00415412	0.0119488
ENSG00000187498	COL4A1	186	144.87	-1.28	9.04e-05	0.00158392
ENSG00000196656	AC004057.1	69.48	54.33	-1.28	0.0146584	0.028362
ENSG00000198406	BZW1P2	118.22	92.37	-1.28	0.000180197	0.00203119
ENSG00000205581	HMGN1	492.39	385.45	-1.28	0.000233363	0.00229631
ENSG00000226421	SLC25A5P5	30.21	23.51	-1.28	0.0149241	0.0287231
ENSG00000235282	DYNLL1P3	41.87	32.77	-1.28	0.00971799	0.0214277
ENSG00000000971	CFH	63.69	50.19	-1.27	0.00196507	0.00741607
ENSG00000034510	TMSB10	2837.36	2240.45	-1.27	0.00132688	0.00586784
ENSG00000086712	TXLNG	27.77	21.85	-1.27	0.000828188	0.00447544
ENSG00000101474	APMAP	135.19	106.05	-1.27	0.000661452	0.00399482
ENSG00000101782	RIOK3	23.67	18.66	-1.27	0.00965866	0.0213267
ENSG00000104660	LEPROTL1	27.09	21.37	-1.27	0.0130939	0.0262713
ENSG00000110675	ELMOD1	44.06	34.78	-1.27	0.00520274	0.0138906
ENSG00000111087	GLI1	162.93	128.75	-1.27	0.0205791	0.0364572
ENSG00000113161	HMGCR	99.72	78.55	-1.27	0.00153643	0.00643312
ENSG00000115525	ST3GAL5	73.69	57.99	-1.27	0.000178833	0.00203119
ENSG00000122068	FYTTD1	53.99	42.51	-1.27	0.00751157	0.0179631
ENSG00000128585	MKLN1	40.23	31.77	-1.27	0.0295059	0.0472715
ENSG00000132475	H3F3B	1131.79	887.98	-1.27	0.000199362	0.00214271
ENSG00000134294	SLC38A2	236.98	186.1	-1.27	9.12e-05	0.00158392
ENSG00000136717	BIN1	113.09	89.31	-1.27	0.00235403	0.00830041
ENSG00000146457	WTAP	130.66	103.06	-1.27	0.00819793	0.0190358
ENSG00000148688	RPP30	30.56	23.99	-1.27	0.00241165	0.00844244
ENSG00000159217	IGF2BP1	94.49	74.19	-1.27	7.62e-05	0.00142314
ENSG00000160691	SHC1	150.65	118.54	-1.27	0.000600286	0.00377166
ENSG00000166265	CYYR1	45.08	35.48	-1.27	0.000571255	0.00366084
ENSG00000166780	C16orf45	85.6	67.29	-1.27	0.000792068	0.00436744
ENSG00000169230	PRELID1	287.33	226.15	-1.27	0.000569681	0.00365882
ENSG00000172893	DHCR7	72.71	57.35	-1.27	0.00207143	0.00766121
ENSG00000179456	ZBTB18	39.97	31.45	-1.27	6.27e-05	0.00134622
ENSG00000186063	AIDA	47.74	37.73	-1.27	0.00143253	0.00612246
ENSG00000198826	ARHGAP11A	97.71	76.65	-1.27	5.47e-06	0.000670828
ENSG00000211450	C11orf31	712.38	559.43	-1.27	0.0196552	0.0351767
ENSG00000213160	KLHL23	40.9	32.17	-1.27	0.00549151	0.0144412
ENSG00000219201	RP11-181C21.4	54.18	42.57	-1.27	0.00151002	0.00636204
ENSG00000224126	UBE2SP2	186.66	147	-1.27	0.015347	0.0293339
ENSG00000262246	CORO7	39.88	31.44	-1.27	0.019712	0.0352397
ENSG00000269378	ITGB1P1	215.45	169.75	-1.27	0.00166133	0.00675836
ENSG00000273749	CYFIP1	75.55	59.32	-1.27	0.00108431	0.00521506
ENSG00000003436	TFPI	104.78	82.88	-1.26	0.00950386	0.0210736
ENSG00000055332	EIF2AK2	26.28	20.93	-1.26	0.0269871	0.0442877
ENSG00000063660	GPC1	151.69	120.81	-1.26	0.0159412	0.0301885
ENSG00000075151	EIF4G3	76.99	61.28	-1.26	0.0143503	0.0279605
ENSG00000077348	EXOSC5	86.03	68.02	-1.26	0.00221562	0.00800027
ENSG00000085491	SLC25A24	66.68	53.07	-1.26	0.00430288	0.0122277
ENSG00000102753	KPNA3	59.71	47.46	-1.26	0.000952442	0.00482231
ENSG00000105737	GRIK5	33.46	26.56	-1.26	0.00410199	0.0118366
ENSG00000120802	TMPO	184.35	145.75	-1.26	0.000955326	0.00483084
ENSG00000121064	SCPEP1	36.54	29.03	-1.26	0.000673956	0.00401018
ENSG00000124207	CSE1L	239.51	189.92	-1.26	0.0050489	0.0136263
ENSG00000130312	MRPL34	97.68	77.3	-1.26	0.0192047	0.0345406
ENSG00000135916	ITM2C	29.72	23.51	-1.26	0.00428789	0.0122118
ENSG00000138448	ITGAV	164.95	130.9	-1.26	0.0101945	0.0220827
ENSG00000156273	BACH1	24.96	19.75	-1.26	0.0274794	0.0448154
ENSG00000156515	HK1	33.5	26.65	-1.26	0.000702984	0.00409395
ENSG00000162512	SDC3	165.55	130.95	-1.26	0.0025041	0.00869352
ENSG00000163558	PRKCI	33.31	26.54	-1.26	0.0302094	0.0481049
ENSG00000164506	STXBP5	24.08	19.07	-1.26	0.00489171	0.0133008
ENSG00000166165	CKB	311.93	248.33	-1.26	0.000673633	0.00401018
ENSG00000166170	BAG5	35.56	28.3	-1.26	0.000549583	0.0035771
ENSG00000169504	CLIC4	138.64	110.45	-1.26	0.00274747	0.00920802
ENSG00000173457	PPP1R14B	977.32	774.16	-1.26	0.000209164	0.00215694
ENSG00000174891	RSRC1	29.63	23.54	-1.26	0.0119235	0.0245933
ENSG00000177426	TGIF1	111.71	88.76	-1.26	0.00198897	0.00747154
ENSG00000177485	ZBTB33	33.83	26.82	-1.26	0.0020272	0.00753303
ENSG00000179314	WSCD1	87.46	69.59	-1.26	0.00177677	0.00699892
ENSG00000179967	PPP1R14BP3	713.39	566.37	-1.26	0.000618245	0.00384713
ENSG00000182580	EPHB3	26.4	21.02	-1.26	0.0209414	0.0369639
ENSG00000184047	DIABLO	125.3	99.35	-1.26	0.000277491	0.00250795
ENSG00000185347	C14orf80	34.41	27.4	-1.26	0.0270335	0.0443485
ENSG00000186416	NKRF	38.36	30.52	-1.26	0.000205444	0.00215567
ENSG00000197694	SPTAN1	192.97	153.21	-1.26	0.00010139	0.00167436
ENSG00000198586	TLK1	24.07	19.07	-1.26	0.000157797	0.00194199
ENSG00000198888	MT-ND1	6021.22	4780.04	-1.26	0.000706503	0.00410417
ENSG00000204542	C6orf15	28.21	22.45	-1.26	0.00470899	0.0129155
ENSG00000204590	GNL1	133.91	106.36	-1.26	0.00573593	0.014959
ENSG00000221823	PPP3R1	112.24	89.29	-1.26	0.000764524	0.00429863
ENSG00000232794	HNRNPDP1	72.56	57.46	-1.26	0.00436067	0.0122904
ENSG00000234645	YWHAEP5	42.7	34	-1.26	0.000806415	0.00442358
ENSG00000257043	RP11-137N23.1	67.91	54.04	-1.26	0.0175768	0.0323546
ENSG00000073584	SMARCE1	156.74	125.28	-1.25	0.000689779	0.00405202
ENSG00000082641	NFE2L1	207.17	165.08	-1.25	0.00274816	0.00920802
ENSG00000091136	LAMB1	165.4	132.7	-1.25	0.0052312	0.0139503
ENSG00000094804	CDC6	122.83	98.32	-1.25	0.000510687	0.00343023
ENSG00000101868	POLA1	34.25	27.31	-1.25	0.00787784	0.0184946
ENSG00000105953	OGDH	39.14	31.37	-1.25	0.0012697	0.00572759
ENSG00000110880	CORO1C	187.23	150.19	-1.25	0.0168375	0.0313572
ENSG00000120437	ACAT2	137.93	110.23	-1.25	0.00054271	0.00355509
ENSG00000120705	ETF1	138.53	111.11	-1.25	0.00250907	0.00869352
ENSG00000137942	FNBP1L	25.79	20.57	-1.25	0.0172759	0.0319699
ENSG00000138757	G3BP2	336.02	268.3	-1.25	0.00660076	0.0165299
ENSG00000143401	ANP32E	153.65	122.55	-1.25	0.00124314	0.00568023
ENSG00000147862	NFIB	26.01	20.73	-1.25	0.0121307	0.0248453
ENSG00000155090	KLF10	39.69	31.85	-1.25	0.000244674	0.00237288
ENSG00000165244	ZNF367	26.65	21.33	-1.25	0.000750979	0.00424775
ENSG00000165501	LRR1	49.25	39.46	-1.25	0.0118435	0.0245229
ENSG00000166313	APBB1	32	25.55	-1.25	0.0118594	0.0245343
ENSG00000166444	ST5	111.02	88.81	-1.25	0.0224075	0.0387739
ENSG00000167721	TSR1	44.17	35.29	-1.25	0.00515308	0.0138114
ENSG00000170364	SETMAR	25.82	20.72	-1.25	0.00607268	0.0155792
ENSG00000172057	ORMDL3	64.3	51.62	-1.25	0.0282975	0.0458264
ENSG00000182963	GJC1	56.7	45.33	-1.25	0.00296836	0.00966868
ENSG00000185090	MANEAL	36.33	29.1	-1.25	8.8e-05	0.00156831
ENSG00000196549	MME	78.82	63.26	-1.25	0.0156771	0.029832
ENSG00000214192	UBE2V1P2	109.42	87.39	-1.25	0.00197858	0.00745164
ENSG00000216285	RP11-490H24.5	77.58	62.09	-1.25	0.000132492	0.00179301
ENSG00000232177	MTND4P24	75.91	60.49	-1.25	0.0215547	0.0378167
ENSG00000233328	PFN1P1	314.66	252.63	-1.25	0.0203273	0.0361208
ENSG00000253676	TAGLN2P1	90.05	71.81	-1.25	0.00352042	0.0106874
ENSG00000258741	RP11-386M24.4	179.5	143.17	-1.25	0.0182976	0.0333795
ENSG00000009844	VTA1	64.84	52.25	-1.24	0.00169148	0.00683976
ENSG00000029534	ANK1	99.69	80.64	-1.24	0.0215763	0.0378277
ENSG00000057935	MTA3	67.09	54.12	-1.24	0.0303845	0.0482991
ENSG00000061938	TNK2	52.99	42.86	-1.24	0.0300801	0.0479151
ENSG00000062650	WAPAL	36.93	29.82	-1.24	0.0209987	0.0370339
ENSG00000090060	PAPOLA	124.38	99.97	-1.24	0.00154625	0.00645067
ENSG00000100234	TIMP3	33.51	27	-1.24	0.000575595	0.00366379
ENSG00000105341	ATP5SL	145.5	117.79	-1.24	0.0111688	0.0236443
ENSG00000119402	FBXW2	65.06	52.42	-1.24	0.000288603	0.00256216
ENSG00000119408	NEK6	47.33	38.27	-1.24	0.000168517	0.00200481
ENSG00000120253	NUP43	42.69	34.3	-1.24	0.00601622	0.0154716
ENSG00000125148	MT2A	249.49	201.69	-1.24	0.0039758	0.0116013
ENSG00000125445	MRPS7	189.34	153.26	-1.24	0.0005373	0.00352944
ENSG00000129925	TMEM8A	54.12	43.67	-1.24	0.00100069	0.00491655
ENSG00000132003	ZSWIM4	28.77	23.28	-1.24	0.00877294	0.0199918
ENSG00000134871	COL4A2	299.94	241.27	-1.24	0.00969956	0.021397
ENSG00000136758	YME1L1	223.22	179.33	-1.24	9.24e-05	0.00159863
ENSG00000138604	GLCE	30.58	24.6	-1.24	0.00177461	0.00699624
ENSG00000139842	CUL4A	46.58	37.52	-1.24	0.0163377	0.0306445
ENSG00000143933	CALM2	1007.79	809.8	-1.24	0.0128299	0.0258404
ENSG00000151327	FAM177A1	36.37	29.33	-1.24	0.0220224	0.0383913
ENSG00000157570	TSPAN18	59.27	47.76	-1.24	0.000714164	0.00413445
ENSG00000160285	LSS	54.66	44.07	-1.24	0.0226216	0.0389649
ENSG00000167394	ZNF668	40.83	32.89	-1.24	0.0103934	0.0224189
ENSG00000167693	NXN	35.89	29.05	-1.24	0.0306041	0.0485456
ENSG00000171302	CANT1	116.18	93.78	-1.24	0.0237673	0.0401622
ENSG00000176014	TUBB6	123.03	99.29	-1.24	0.000561992	0.00363601
ENSG00000189057	FAM111B	37.54	30.33	-1.24	0.00668531	0.0166533
ENSG00000213190	MLLT11	33.41	26.98	-1.24	0.00581098	0.0151047
ENSG00000215007	DNAJA1P3	64.11	51.7	-1.24	0.00659016	0.0165209
ENSG00000231579	RPL7P21	34.7	28.08	-1.24	0.0132435	0.0265039
ENSG00000257199	RP11-669B18.1	34.05	27.42	-1.24	0.0188386	0.0341113
ENSG00000006327	TNFRSF12A	134.17	108.74	-1.23	0.000138443	0.00183156
ENSG00000011295	TTC19	47.97	39.14	-1.23	0.0028515	0.009433
ENSG00000015171	ZMYND11	27.82	22.69	-1.23	6.73e-06	0.000670828
ENSG00000065308	TRAM2	31.06	25.26	-1.23	0.00046761	0.0032887
ENSG00000089022	MAPKAPK5	33.16	27.04	-1.23	0.003595	0.0108216
ENSG00000090621	PABPC4	492.46	400.93	-1.23	0.010194	0.0220827
ENSG00000090924	PLEKHG2	61.18	49.55	-1.23	0.0177198	0.0325645
ENSG00000109685	WHSC1	123.49	100.28	-1.23	0.00436535	0.0122904
ENSG00000110047	EHD1	98.56	80.09	-1.23	0.0193958	0.0348578
ENSG00000114019	AMOTL2	52.06	42.26	-1.23	0.00169939	0.0068429
ENSG00000115540	MOB4	46.3	37.75	-1.23	0.00354216	0.0107172
ENSG00000117298	ECE1	99.76	81.03	-1.23	0.00230001	0.00817205
ENSG00000118971	CCND2	220.13	178.68	-1.23	0.000238719	0.0023343
ENSG00000122786	CALD1	182.53	148.06	-1.23	0.000880419	0.00462597
ENSG00000130402	ACTN4	275.65	223.36	-1.23	0.0197997	0.0353818
ENSG00000130511	SSBP4	38.47	31.33	-1.23	0.0124076	0.0252265
ENSG00000130635	COL5A1	37.52	30.47	-1.23	0.0120838	0.0247923
ENSG00000133026	MYH10	59.64	48.42	-1.23	0.00125331	0.00568023
ENSG00000143228	NUF2	48.64	39.61	-1.23	0.0178376	0.0326919
ENSG00000145781	COMMD10	33.44	27.27	-1.23	0.00863316	0.0197455
ENSG00000164056	SPRY1	36.29	29.51	-1.23	0.000826972	0.00447398
ENSG00000185115	NDNL2	35.76	29.09	-1.23	0.00978252	0.0214897
ENSG00000198910	L1CAM	75.6	61.5	-1.23	0.00297924	0.00968407
ENSG00000214941	ZSWIM7	99.04	80.35	-1.23	0.00451246	0.0125662
ENSG00000215057	PKMP5	40.7	32.97	-1.23	0.00668329	0.0166533
ENSG00000225972	MTND1P23	529.15	428.87	-1.23	0.0244222	0.0410827
ENSG00000235554	AC005822.1	32.74	26.6	-1.23	0.00112999	0.00534766
ENSG00000236480	PKMP1	145	118	-1.23	0.000553817	0.00359487
ENSG00000248854	HNRNPH1P3	37.74	30.63	-1.23	0.00252831	0.00872257
ENSG00000050820	BCAR1	36.02	29.49	-1.22	0.0108464	0.0231381
ENSG00000100422	CERK	69.53	57.02	-1.22	0.00664548	0.0165958
ENSG00000103994	ZNF106	77.69	63.82	-1.22	0.00230126	0.00817205
ENSG00000106723	SPIN1	61.87	50.68	-1.22	0.00205724	0.00762065
ENSG00000110925	CSRNP2	92.63	76.21	-1.22	6e-05	0.00132506
ENSG00000112339	HBS1L	113.12	93.03	-1.22	0.000512	0.00343023
ENSG00000113368	LMNB1	301.31	247.77	-1.22	0.00162188	0.00665519
ENSG00000115419	GLS	351.8	288.96	-1.22	0.00861492	0.0197229
ENSG00000119414	PPP6C	68.43	56.21	-1.22	0.018809	0.0341016
ENSG00000119523	ALG2	38.24	31.37	-1.22	0.00759749	0.0180953
ENSG00000119616	FCF1	37	30.28	-1.22	0.0239842	0.0404563
ENSG00000120526	NUDCD1	35.22	28.84	-1.22	0.00793686	0.0185941
ENSG00000125398	SOX9	60.81	49.68	-1.22	0.000298249	0.00261829
ENSG00000128641	MYO1B	190.41	156.69	-1.22	0.00260345	0.00888445
ENSG00000129187	DCTD	84.05	68.8	-1.22	0.000380282	0.00294921
ENSG00000137055	PLAA	43.44	35.52	-1.22	0.00931979	0.0207727
ENSG00000137814	HAUS2	38.88	31.97	-1.22	0.00100405	0.00492432
ENSG00000138398	PPIG	52.29	42.73	-1.22	0.000539821	0.00354107
ENSG00000139641	ESYT1	80.14	65.93	-1.22	0.0275347	0.0448746
ENSG00000140307	GTF2A2	341.06	279.37	-1.22	0.0279954	0.0454528
ENSG00000141127	PRPSAP2	143.87	118.13	-1.22	0.0142535	0.0278841
ENSG00000145050	MANF	220.88	181.4	-1.22	0.0148119	0.0285654
ENSG00000147224	PRPS1	67.84	55.5	-1.22	0.00133175	0.00588103
ENSG00000150593	PDCD4	80.1	65.9	-1.22	0.00338734	0.010436
ENSG00000158710	TAGLN2	323.85	265.5	-1.22	0.00421143	0.0120695
ENSG00000164134	NAA15	43.8	36.04	-1.22	0.00683263	0.0168956
ENSG00000167460	TPM4	456.8	372.97	-1.22	0.00444872	0.0124475
ENSG00000168522	FNTA	62.32	50.93	-1.22	0.0126364	0.0255595
ENSG00000169604	ANTXR1	91.17	74.52	-1.22	0.000119222	0.00175636
ENSG00000169679	BUB1	85.84	70.45	-1.22	8.67e-05	0.00155112
ENSG00000175166	PSMD2	396.29	324.88	-1.22	0.000502407	0.00342139
ENSG00000175416	CLTB	46.85	38.39	-1.22	0.00497465	0.0134643
ENSG00000187522	HSPA14	57.96	47.51	-1.22	0.00251275	0.0086943
ENSG00000214530	STARD10	28.74	23.57	-1.22	0.013606	0.0269488
ENSG00000229835	KHSRPP1	30.76	25.15	-1.22	0.0139288	0.0273765
ENSG00000233966	UBE2SP1	85.54	69.99	-1.22	0.00416431	0.0119708
ENSG00000259397	RP11-323I15.2	86.48	70.72	-1.22	0.00380709	0.0112592
ENSG00000004478	FKBP4	97.95	80.89	-1.21	0.000979147	0.0048731
ENSG00000004487	KDM1A	182.66	150.8	-1.21	0.0030774	0.00989417
ENSG00000007384	RHBDF1	32.61	26.9	-1.21	0.0238494	0.0402575
ENSG00000023902	PLEKHO1	92.66	76.33	-1.21	0.00364169	0.0109343
ENSG00000077147	TM9SF3	85.6	70.97	-1.21	0.00447371	0.0124804
ENSG00000106144	CASP2	34.47	28.51	-1.21	0.000472479	0.00330106
ENSG00000107566	ERLIN1	52.75	43.53	-1.21	0.000729584	0.00418183
ENSG00000108468	CBX1	254.95	210.21	-1.21	0.00255903	0.00879003
ENSG00000111530	CAND1	151.97	125.81	-1.21	0.00745913	0.0178509
ENSG00000113456	RAD1	55.96	46.2	-1.21	0.00269757	0.00912565
ENSG00000115761	NOL10	44.23	36.69	-1.21	0.00387001	0.0114024
ENSG00000119318	RAD23B	122.33	101.1	-1.21	0.00306301	0.00986135
ENSG00000129473	BCL2L2	35.59	29.46	-1.21	0.00354147	0.0107172
ENSG00000133789	SWAP70	33.21	27.4	-1.21	0.000642199	0.00393408
ENSG00000135723	FHOD1	51.71	42.57	-1.21	0.028505	0.0460271
ENSG00000143494	VASH2	243.35	200.74	-1.21	2.82e-05	0.00103974
ENSG00000144283	PKP4	78.83	65.12	-1.21	0.00511023	0.0137525
ENSG00000146918	NCAPG2	112.55	92.88	-1.21	0.00318131	0.0100527
ENSG00000148019	CEP78	36.54	30.22	-1.21	0.00380674	0.0112592
ENSG00000150991	UBC	708.75	585.83	-1.21	0.000857801	0.00455016
ENSG00000152284	TCF7L1	88.52	72.95	-1.21	0.0076388	0.0181403
ENSG00000159200	RCAN1	61.03	50.3	-1.21	0.000389623	0.00300651
ENSG00000159658	EFCAB14	38.86	32.03	-1.21	0.0218908	0.0382191
ENSG00000163171	CDC42EP3	219.41	181.48	-1.21	0.000475501	0.00331237
ENSG00000166598	HSP90B1	555.34	458.59	-1.21	0.017408	0.0321165
ENSG00000171365	CLCN5	44.09	36.56	-1.21	0.0013112	0.00582031
ENSG00000173744	AGFG1	67.38	55.74	-1.21	0.000409959	0.00307339
ENSG00000175348	TMEM9B	44.76	36.89	-1.21	0.00771327	0.0182518
ENSG00000175928	LRRN1	51.46	42.7	-1.21	0.00239946	0.00841325
ENSG00000177119	ANO6	31.73	26.28	-1.21	0.000394531	0.00302987
ENSG00000177885	GRB2	168.04	139.34	-1.21	0.00354172	0.0107172
ENSG00000177963	RIC8A	173.16	143.28	-1.21	0.00486428	0.0132491
ENSG00000178921	PFAS	51.54	42.74	-1.21	0.000696101	0.00406389
ENSG00000186076	RP11-887P2.3	64.52	53.45	-1.21	7.97e-06	0.000670828
ENSG00000196182	STK40	44.64	36.89	-1.21	0.000763556	0.0042983
ENSG00000206560	ANKRD28	33.43	27.57	-1.21	0.00143501	0.00612246
ENSG00000214018	RRM2P3	90.8	75.26	-1.21	0.00245986	0.00858046
ENSG00000225137	DYNC1I2P1	47.78	39.47	-1.21	0.00162831	0.00667577
ENSG00000247556	OIP5-AS1	51.4	42.49	-1.21	0.0179648	0.0328914
ENSG00000259516	ANP32AP1	46.56	38.45	-1.21	0.00978079	0.0214897
ENSG00000011007	TCEB3	61.44	51.32	-1.2	0.000398824	0.00303814
ENSG00000058804	NDC1	51.22	42.84	-1.2	0.0012992	0.00579894
ENSG00000083720	OXCT1	100.76	84.2	-1.2	0.0191474	0.0344769
ENSG00000092853	CLSPN	61.1	50.82	-1.2	0.0080166	0.0187343
ENSG00000101193	GID8	94.76	79.06	-1.2	0.00145916	0.00619194
ENSG00000105048	TNNT1	1517.22	1265.96	-1.2	0.00202556	0.00753287
ENSG00000107745	MICU1	57.79	48.33	-1.2	0.00371328	0.0110682
ENSG00000115275	MOGS	68.67	57.3	-1.2	0.0209766	0.0370089
ENSG00000117877	CD3EAP	37.73	31.45	-1.2	0.00930088	0.0207484
ENSG00000121644	DESI2	31	25.8	-1.2	0.0128526	0.025864
ENSG00000124205	EDN3	84.88	70.66	-1.2	0.000723206	0.00415881
ENSG00000127589	TUBBP1	342.92	285.56	-1.2	0.000993135	0.00490133
ENSG00000127824	TUBA4A	458.75	383.84	-1.2	0.00629952	0.0160825
ENSG00000130332	LSM7	188.01	156.05	-1.2	0.0299491	0.0477548
ENSG00000132773	TOE1	31.36	26.21	-1.2	0.0302795	0.0481757
ENSG00000134970	TMED7	58.22	48.69	-1.2	0.0147028	0.0284219
ENSG00000139726	DENR	65.7	54.95	-1.2	0.00256797	0.00880792
ENSG00000141040	ZNF287	31.09	25.81	-1.2	0.0268661	0.0441351
ENSG00000142192	APP	564.87	469.59	-1.2	0.000368384	0.00289204
ENSG00000143033	MTF2	37.29	31.07	-1.2	0.00556866	0.0146034
ENSG00000148153	INIP	35.31	29.38	-1.2	0.0292208	0.0469262
ENSG00000148660	CAMK2G	33.74	28.07	-1.2	0.00289429	0.00951519
ENSG00000155366	RHOC	181.42	151.5	-1.2	0.013694	0.0270615
ENSG00000157227	MMP14	124.84	103.77	-1.2	0.00568219	0.0148517
ENSG00000166333	ILK	123.28	103	-1.2	0.010526	0.0226386
ENSG00000168078	PBK	87.65	72.78	-1.2	0.00964495	0.0213064
ENSG00000169851	PCDH7	107.83	90.15	-1.2	0.0025787	0.00883192
ENSG00000172757	CFL1	1389.98	1156.83	-1.2	0.00085718	0.00455016
ENSG00000177731	FLII	565.59	473.22	-1.2	0.00394228	0.0115505
ENSG00000185104	FAF1	126.98	105.93	-1.2	0.0104184	0.0224379
ENSG00000185728	YTHDF3	40.66	33.75	-1.2	0.00985071	0.0215893
ENSG00000196924	FLNA	309.84	257.16	-1.2	0.00466567	0.0128221
ENSG00000198369	SPRED2	40.28	33.69	-1.2	0.00145556	0.006185
ENSG00000198824	CHAMP1	39.48	32.83	-1.2	0.00288694	0.00950174
ENSG00000205339	IPO7	149.28	123.97	-1.2	0.00632089	0.0161109
ENSG00000211459	MT-RNR1	893.12	745.32	-1.2	0.00411827	0.0118673
ENSG00000234241	RP4-775C13.1	39.92	33.38	-1.2	0.00334908	0.0103563
ENSG00000261824	LINC00662	34.4	28.71	-1.2	0.00744571	0.0178355
ENSG00000004961	HCCS	91.15	76.75	-1.19	0.000833459	0.00449364
ENSG00000005022	SLC25A5	882.75	744.01	-1.19	0.000889812	0.00464887
ENSG00000010292	NCAPD2	234.68	197.49	-1.19	0.000701935	0.00409289
ENSG00000025039	RRAGD	51.05	43.05	-1.19	0.0109581	0.0232922
ENSG00000064666	CNN2	186.94	157.24	-1.19	0.00193313	0.00733349
ENSG00000065911	MTHFD2	163.16	137.03	-1.19	0.00366858	0.0109802
ENSG00000074695	LMAN1	46.84	39.4	-1.19	0.00911224	0.0204646
ENSG00000075218	GTSE1	84.14	70.68	-1.19	0.00753045	0.01799
ENSG00000082781	ITGB5	184.79	155.59	-1.19	0.0166391	0.0310496
ENSG00000100075	SLC25A1	42.42	35.59	-1.19	0.0306226	0.04855
ENSG00000104723	TUSC3	123.16	103.1	-1.19	0.00272199	0.00916716
ENSG00000104774	MAN2B1	42.62	35.86	-1.19	0.0192031	0.0345406
ENSG00000107758	PPP3CB	71.74	60.33	-1.19	0.000998409	0.00491274
ENSG00000108106	UBE2S	234.72	197.77	-1.19	0.00724355	0.0175984
ENSG00000108179	PPIF	143.32	120.41	-1.19	7.02e-05	0.00140726
ENSG00000115364	MRPL19	56.52	47.58	-1.19	0.00135795	0.00593515
ENSG00000115652	UXS1	54.24	45.59	-1.19	0.00406034	0.0117506
ENSG00000117308	GALE	50.52	42.58	-1.19	0.0116001	0.0242276
ENSG00000118680	MYL12B	193.2	162.41	-1.19	0.0199612	0.0356165
ENSG00000128272	ATF4	305.27	256.22	-1.19	9.34e-05	0.00161019
ENSG00000128739	SNRPN	61.68	51.96	-1.19	0.00168646	0.0068346
ENSG00000133121	STARD13	32.67	27.49	-1.19	0.00881098	0.0200361
ENSG00000135407	AVIL	198.19	167.05	-1.19	0.00284608	0.00943299
ENSG00000138180	CEP55	39.03	32.72	-1.19	0.00586571	0.0152218
ENSG00000138663	COPS4	75.38	63.49	-1.19	0.0159836	0.0302204
ENSG00000144136	SLC20A1	72.57	60.9	-1.19	1.99e-05	0.000888107
ENSG00000146676	PURB	66.82	56	-1.19	0.00402527	0.0116742
ENSG00000152558	TMEM123	212.1	178.23	-1.19	0.000309256	0.00267032
ENSG00000154553	PDLIM3	137.4	115.32	-1.19	0.00220483	0.00798574
ENSG00000156642	NPTN	203.86	171.77	-1.19	0.00130149	0.00579894
ENSG00000158623	COPG2	46.81	39.38	-1.19	0.0130318	0.0261801
ENSG00000160208	RRP1B	67.08	56.46	-1.19	0.000198172	0.00213841
ENSG00000164828	SUN1	64.67	54.36	-1.19	0.0201552	0.0358678
ENSG00000165806	CASP7	43.64	36.65	-1.19	0.029157	0.0468396
ENSG00000166788	SAAL1	83.67	70.44	-1.19	0.000653739	0.00397111
ENSG00000182481	KPNA2	298.5	250.95	-1.19	0.00176823	0.00698274
ENSG00000182718	ANXA2	386.69	324.71	-1.19	0.00168731	0.0068346
ENSG00000183255	PTTG1IP	238.81	200.53	-1.19	0.000101951	0.00167775
ENSG00000196470	SIAH1	34.03	28.53	-1.19	0.000348384	0.00282233
ENSG00000197601	FAR1	58.36	48.94	-1.19	0.00728645	0.0176403
ENSG00000231991	ANXA2P2	250.96	211.01	-1.19	0.00399832	0.0116353
ENSG00000234825	XRCC6P2	88.51	74.44	-1.19	0.00115391	0.00542697
ENSG00000239264	TXNDC5	148.33	124.35	-1.19	0.000233861	0.00229631
ENSG00000254598	CSNK2A3	83.59	70.39	-1.19	0.00122048	0.00564117
ENSG00000006744	ELAC2	241.82	204.41	-1.18	0.0236305	0.0400312
ENSG00000067225	PKM	2951.31	2504.75	-1.18	0.00379917	0.0112498
ENSG00000071054	MAP4K4	163.48	137.96	-1.18	0.00519782	0.0138859
ENSG00000091140	DLD	92.72	78.88	-1.18	0.0237549	0.0401622
ENSG00000101182	PSMA7	1465.93	1241.46	-1.18	0.00335051	0.0103563
ENSG00000105329	TGFB1	62.56	52.88	-1.18	0.0111122	0.0235561
ENSG00000105810	CDK6	80.34	68.1	-1.18	0.00574367	0.0149709
ENSG00000108424	KPNB1	675.28	571.68	-1.18	0.0011126	0.00530922
ENSG00000108559	NUP88	132.27	112	-1.18	0.017833	0.0326919
ENSG00000113407	TARS	251.34	212.46	-1.18	0.00858683	0.0196776
ENSG00000115946	PNO1	51.2	43.51	-1.18	0.00890067	0.0201331
ENSG00000116212	LRRC42	60.75	51.56	-1.18	0.0177114	0.0325617
ENSG00000120685	PROSER1	69.1	58.48	-1.18	0.0112429	0.0237504
ENSG00000124795	DEK	161.82	137.35	-1.18	0.0012229	0.00564117
ENSG00000130939	UBE4B	36.57	31.1	-1.18	0.0161344	0.0303839
ENSG00000131626	PPFIA1	37.47	31.86	-1.18	0.00269924	0.00912565
ENSG00000131747	TOP2A	340.17	289.2	-1.18	0.0125323	0.0254361
ENSG00000133030	MPRIP	414.9	350.7	-1.18	0.000845854	0.00452047
ENSG00000133961	NUMB	38.32	32.49	-1.18	0.00648285	0.0163615
ENSG00000134108	ARL8B	53.06	44.95	-1.18	0.0230498	0.0395008
ENSG00000134684	YARS	141.04	119.98	-1.18	0.0119113	0.0245919
ENSG00000135052	GOLM1	135.92	115.09	-1.18	0.000250599	0.00239875
ENSG00000135316	SYNCRIP	179.84	152.45	-1.18	0.0234679	0.0398702
ENSG00000135454	B4GALNT1	127.59	107.92	-1.18	0.00397766	0.0116013
ENSG00000136802	LRRC8A	42.18	35.71	-1.18	0.014606	0.0282723
ENSG00000138092	CENPO	102.77	86.96	-1.18	0.00135969	0.00593515
ENSG00000138668	HNRNPD	1198.49	1016.86	-1.18	0.00371614	0.0110682
ENSG00000140632	GLYR1	70.38	59.62	-1.18	0.00660892	0.0165388
ENSG00000140945	CDH13	47.18	39.84	-1.18	0.00142156	0.00609258
ENSG00000142669	SH3BGRL3	226.25	192.51	-1.18	0.00638781	0.0162028
ENSG00000143179	UCK2	75.85	64.1	-1.18	0.00630773	0.016088
ENSG00000147416	ATP6V1B2	64.59	54.86	-1.18	0.0118545	0.0245343
ENSG00000151502	VPS26B	40.55	34.49	-1.18	0.00715902	0.0174469
ENSG00000160867	FGFR4	521.58	441.91	-1.18	0.0315902	0.0497433
ENSG00000168214	RBPJ	87.03	73.86	-1.18	0.00547567	0.0144169
ENSG00000168439	STIP1	336.84	285.18	-1.18	0.000439404	0.00316906
ENSG00000171314	PGAM1	110.8	93.94	-1.18	0.00426947	0.0121831
ENSG00000171617	ENC1	83.52	70.9	-1.18	0.000326489	0.00274044
ENSG00000174437	ATP2A2	167.63	142.31	-1.18	0.000299456	0.00262399
ENSG00000186660	ZFP91	49.45	41.9	-1.18	0.00221108	0.00799612
ENSG00000197713	RPE	48.99	41.61	-1.18	0.0133437	0.026558
ENSG00000197744	PTMAP2	718.65	608.69	-1.18	0.00956946	0.0211892
ENSG00000213719	CLIC1	361.26	306.77	-1.18	0.000127214	0.00177759
ENSG00000225536	STIP1P3	48.24	40.95	-1.18	0.00193557	0.00733485
ENSG00000225568	RP11-384B12.3	39.77	33.63	-1.18	0.0252924	0.0421511
ENSG00000229944	EIF4EP2	137.16	116.27	-1.18	0.0258583	0.0428824
ENSG00000232112	TMA7	239.74	203.23	-1.18	0.025498	0.0423591
ENSG00000251593	MSNP1	35.95	30.57	-1.18	0.0165932	0.0309762
ENSG00000265241	RBM8A	242.58	205.15	-1.18	0.00169808	0.0068429
ENSG00000015133	CCDC88C	46.45	39.65	-1.17	0.023931	0.0403809
ENSG00000071967	CYBRD1	67.52	57.62	-1.17	0.00187584	0.00722023
ENSG00000075624	ACTB	3343.5	2865.74	-1.17	0.00843429	0.0194507
ENSG00000085117	CD82	204.92	175.78	-1.17	0.0245678	0.0412344
ENSG00000085377	PREP	63.76	54.4	-1.17	0.0173438	0.0320481
ENSG00000102172	SMS	118.15	101.09	-1.17	0.00431908	0.0122598
ENSG00000105443	CYTH2	47.04	40.21	-1.17	0.00782865	0.0184317
ENSG00000106829	TLE4	65.71	56.18	-1.17	0.0107446	0.0229769
ENSG00000110713	NUP98	139.17	118.48	-1.17	0.00783241	0.0184317
ENSG00000114867	EIF4G1	426.56	365.52	-1.17	0.00975564	0.0214706
ENSG00000116161	CACYBP	244.34	209.33	-1.17	0.015274	0.0292179
ENSG00000116863	ADPRHL2	35.56	30.46	-1.17	0.00324092	0.010173
ENSG00000117697	NSL1	70.44	60.14	-1.17	0.00503527	0.0136128
ENSG00000121892	PDS5A	67.09	57.34	-1.17	0.0225225	0.0388792
ENSG00000123268	ATF1	48.54	41.44	-1.17	0.0172812	0.0319699
ENSG00000124783	SSR1	75.13	63.99	-1.17	0.0186725	0.0338954
ENSG00000127946	HIP1	36.47	31.22	-1.17	0.00316776	0.0100412
ENSG00000130520	LSM4	339.16	290.94	-1.17	0.00485936	0.0132434
ENSG00000132688	NES	658.12	563.28	-1.17	0.000565168	0.00364159
ENSG00000136891	TEX10	66.17	56.45	-1.17	0.00212321	0.00779776
ENSG00000141367	CLTC	178.47	152.06	-1.17	0.00234755	0.00828662
ENSG00000141543	EIF4A3	439.66	377.23	-1.17	0.00213958	0.00785177
ENSG00000146223	RPL7L1	87.28	74.62	-1.17	0.00287822	0.00949111
ENSG00000162745	OLFML2B	142.92	121.94	-1.17	0.020057	0.0357198
ENSG00000165304	MELK	58.81	50.37	-1.17	0.00577178	0.0150276
ENSG00000171456	ASXL1	81.14	69.61	-1.17	0.00999236	0.0218288
ENSG00000171604	CXXC5	81.57	69.74	-1.17	0.018959	0.034241
ENSG00000171848	RRM2	453.81	386.65	-1.17	0.00326763	0.0101935
ENSG00000183684	ALYREF	531.56	453.83	-1.17	0.00249351	0.00867221
ENSG00000183943	PRKX	52.53	44.98	-1.17	0.00429238	0.0122118
ENSG00000187079	TEAD1	63.37	53.94	-1.17	0.00994082	0.0217464
ENSG00000197702	PARVA	51.59	44.09	-1.17	0.00225767	0.00809442
ENSG00000198420	TCAF1	63.01	53.79	-1.17	0.00578781	0.0150534
ENSG00000198911	SREBF2	114.7	98.11	-1.17	0.00467221	0.0128221
ENSG00000217094	PPIAP31	73	62.62	-1.17	0.00533903	0.0141188
ENSG00000244687	UBE2V1	302.08	257.77	-1.17	0.00765132	0.0181503
ENSG00000005893	LAMP2	178.38	153.21	-1.16	0.0026112	0.00889805
ENSG00000025772	TOMM34	48.25	41.46	-1.16	0.0101366	0.0220295
ENSG00000056097	ZFR	115.61	100.02	-1.16	0.00867034	0.0198209
ENSG00000065150	IPO5	221.3	191.36	-1.16	0.012522	0.0254336
ENSG00000089280	FUS	651.01	563.11	-1.16	0.00144436	0.00615121
ENSG00000091483	FH	90.43	77.73	-1.16	0.001698	0.0068429
ENSG00000092841	MYL6	1071.89	925.11	-1.16	0.0114576	0.0239975
ENSG00000101084	C20orf24	170.9	147.59	-1.16	0.00809717	0.0188482
ENSG00000102178	UBL4A	54.07	46.76	-1.16	0.000921672	0.00473967
ENSG00000103018	CYB5B	114.14	98.19	-1.16	0.015741	0.0298934
ENSG00000111371	SLC38A1	110.74	95.49	-1.16	0.00254453	0.00876573
ENSG00000113845	TIMMDC1	99.39	86.04	-1.16	0.00270223	0.00912589
ENSG00000122882	ECD	54.13	46.66	-1.16	0.00493201	0.0133719
ENSG00000131263	RLIM	51.34	44.22	-1.16	0.00793432	0.0185941
ENSG00000132429	POPDC3	53.27	46.07	-1.16	0.016059	0.0302874
ENSG00000136153	LMO7	140.59	121.02	-1.16	0.0157959	0.0299743
ENSG00000138698	RAP1GDS1	48.4	41.7	-1.16	0.0237038	0.0401122
ENSG00000140525	FANCI	98.56	85.06	-1.16	0.00677729	0.0167939
ENSG00000143319	ISG20L2	63.06	54.27	-1.16	0.0182898	0.0333781
ENSG00000149503	INCENP	92.22	79.49	-1.16	0.018824	0.0341104
ENSG00000153207	AHCTF1	52.76	45.55	-1.16	0.0291407	0.0468322
ENSG00000154719	MRPL39	82.47	70.89	-1.16	0.0156527	0.0297975
ENSG00000159079	C21orf59	44.23	38.14	-1.16	0.00804651	0.0187672
ENSG00000159720	ATP6V0D1	107.39	92.41	-1.16	0.00433948	0.0122747
ENSG00000170027	YWHAG	282.34	243.29	-1.16	6.49e-05	0.00138076
ENSG00000171603	CLSTN1	82.61	71.12	-1.16	0.000749923	0.00424775
ENSG00000173848	NET1	113.59	97.94	-1.16	0.0022646	0.00809442
ENSG00000175792	RUVBL1	161.2	138.96	-1.16	0.00221528	0.00800027
ENSG00000177189	RPS6KA3	116.79	100.99	-1.16	0.01516	0.0290352
ENSG00000182175	RGMA	85.55	73.72	-1.16	0.0139386	0.0273844
ENSG00000182534	MXRA7	251.32	217.16	-1.16	0.0188432	0.0341113
ENSG00000187742	SECISBP2	36.54	31.46	-1.16	0.00466936	0.0128221
ENSG00000197622	CDC42SE1	64.42	55.57	-1.16	7.25e-06	0.000670828
ENSG00000227105	PARP1P1	47.73	40.99	-1.16	0.000368624	0.00289204
ENSG00000238000	RP11-274E7.2	44.61	38.51	-1.16	0.00053632	0.00352944
ENSG00000243547	HNRNPKP4	216.16	186.01	-1.16	0.000201501	0.00214828
ENSG00000250562	RPL38P4	215.43	185.54	-1.16	0.011013	0.0233878
ENSG00000256663	RP11-424C20.2	141.17	121.6	-1.16	0.0119863	0.0246368
ENSG00000015153	YAF2	48.66	42.48	-1.15	0.0272032	0.0445357
ENSG00000073921	PICALM	261.7	227.16	-1.15	0.00123441	0.00566031
ENSG00000085224	ATRX	40.28	35.01	-1.15	0.0204048	0.0362028
ENSG00000086061	DNAJA1	263.02	229.36	-1.15	0.0138963	0.0273581
ENSG00000087157	PGS1	79.38	68.8	-1.15	0.0258904	0.0429191
ENSG00000100911	PSME2	201.73	175.13	-1.15	0.00275007	0.00920802
ENSG00000101152	DNAJC5	87.59	75.96	-1.15	0.0116337	0.0242479
ENSG00000102572	STK24	74.07	64.51	-1.15	0.0265201	0.0437442
ENSG00000102974	CTCF	44.2	38.29	-1.15	0.00104378	0.00508226
ENSG00000103035	PSMD7	77.19	67.33	-1.15	0.000406396	0.00306126
ENSG00000103855	CD276	182.04	157.97	-1.15	0.0114296	0.0239494
ENSG00000105879	CBLL1	38.37	33.27	-1.15	0.0123123	0.0251193
ENSG00000106462	EZH2	83.55	72.9	-1.15	0.0226359	0.0389753
ENSG00000107262	BAG1	83.59	72.89	-1.15	0.0160767	0.0302994
ENSG00000107263	RAPGEF1	111.09	96.35	-1.15	0.0101253	0.0220175
ENSG00000107672	NSMCE4A	65.28	56.59	-1.15	0.00402652	0.0116742
ENSG00000111605	CPSF6	85.56	74.71	-1.15	0.000239913	0.00234114
ENSG00000113575	PPP2CA	350.73	303.78	-1.15	0.00266788	0.00905851
ENSG00000114978	MOB1A	129.12	112.36	-1.15	0.000691847	0.00405409
ENSG00000116062	MSH6	131.3	114.5	-1.15	0.0112791	0.0237761
ENSG00000117632	STMN1	1981.78	1719.46	-1.15	0.00368995	0.0110371
ENSG00000123219	CENPK	90.19	78.47	-1.15	0.0191021	0.0344216
ENSG00000126787	DLGAP5	67.86	59.25	-1.15	0.000998568	0.00491274
ENSG00000128607	KLHDC10	40.37	35.19	-1.15	0.00432129	0.0122598
ENSG00000132964	CDK8	41.82	36.35	-1.15	0.0192025	0.0345406
ENSG00000134453	RBM17	100.16	87.27	-1.15	0.00050651	0.00342811
ENSG00000137804	NUSAP1	247.57	216.04	-1.15	0.000205572	0.00215567
ENSG00000141540	TTYH2	57.07	49.67	-1.15	0.0100615	0.0219049
ENSG00000142634	EFHD2	169.29	146.92	-1.15	0.0298256	0.0476723
ENSG00000145604	SKP2	647.81	563.3	-1.15	0.000830646	0.00448359
ENSG00000147257	GPC3	50.67	44.21	-1.15	0.00989724	0.0216711
ENSG00000154380	ENAH	272.15	236.69	-1.15	0.000575076	0.00366379
ENSG00000155660	PDIA4	235.54	205.25	-1.15	7.59e-05	0.00142314
ENSG00000164754	RAD21	277.07	241.27	-1.15	0.00644228	0.0162885
ENSG00000168066	SF1	442.7	386.57	-1.15	0.00744687	0.0178355
ENSG00000169439	SDC2	173.83	150.79	-1.15	0.0119872	0.0246368
ENSG00000173473	SMARCC1	89.24	77.85	-1.15	0.000303516	0.00263829
ENSG00000175110	MRPS22	79.43	69.37	-1.15	0.00766417	0.0181716
ENSG00000180730	SHISA2	40.13	34.88	-1.15	0.000442218	0.00317416
ENSG00000197771	MCMBP	86.53	75.21	-1.15	0.00328089	0.0102113
ENSG00000198604	BAZ1A	77.24	67.37	-1.15	0.000935173	0.00476464
ENSG00000228519	RP11-298C3.2	209.68	183.04	-1.15	0.00127276	0.00572829
ENSG00000244457	ENO1P1	266.41	232.11	-1.15	0.00326459	0.0101935
ENSG00000254244	PAICSP4	64.52	56.18	-1.15	0.015712	0.0298743
ENSG00000258427	RBM8B	117.99	102.7	-1.15	0.000241796	0.00235463
ENSG00000008405	CRY1	51.04	44.96	-1.14	0.0097506	0.0214695
ENSG00000048740	CELF2	45.9	40.35	-1.14	0.00387605	0.0114131
ENSG00000064309	CDON	66.82	58.76	-1.14	0.00851776	0.0195668
ENSG00000066044	ELAVL1	145.54	127.53	-1.14	8.89e-06	0.000670828
ENSG00000067560	RHOA	608.81	534.49	-1.14	0.004284	0.0122108
ENSG00000076043	REXO2	89.22	78.39	-1.14	0.0125683	0.0254655
ENSG00000081320	STK17B	108.56	95.57	-1.14	0.0259225	0.0429436
ENSG00000082068	WDR70	51.66	45.29	-1.14	0.00171943	0.00688793
ENSG00000099901	RANBP1	401.85	351.3	-1.14	0.00187483	0.00722023
ENSG00000105993	DNAJB6	48.23	42.14	-1.14	0.0157061	0.0298743
ENSG00000107833	NPM3	435.32	382.28	-1.14	0.0247625	0.0414901
ENSG00000108518	PFN1	1479.33	1293.73	-1.14	0.0232375	0.0397073
ENSG00000108654	DDX5	1191.67	1048.6	-1.14	0.000707346	0.00410417
ENSG00000109113	RAB34	263.2	231.22	-1.14	0.000205758	0.00215567
ENSG00000113068	PFDN1	131.8	115.17	-1.14	0.00358953	0.010817
ENSG00000113460	BRIX1	87.67	77.12	-1.14	0.00997211	0.0217947
ENSG00000123130	ACOT9	114.4	100.02	-1.14	0.00326305	0.0101935
ENSG00000125944	HNRNPR	510.1	448.68	-1.14	0.000695339	0.00406389
ENSG00000127884	ECHS1	90.18	79.19	-1.14	0.00125559	0.00568023
ENSG00000131446	MGAT1	98.33	86.01	-1.14	0.00440793	0.01237
ENSG00000133275	CSNK1G2	68.95	60.42	-1.14	0.00332387	0.0103077
ENSG00000135720	DYNC1LI2	246.37	216.78	-1.14	0.00590757	0.0152717
ENSG00000135912	TTLL4	61.54	54.09	-1.14	0.00900793	0.0203367
ENSG00000136108	CKAP2	93.47	82.08	-1.14	0.0262433	0.0433653
ENSG00000141219	C17orf80	51.26	45.13	-1.14	0.000971182	0.00486931
ENSG00000143549	TPM3	187.23	164.1	-1.14	0.000263769	0.00245232
ENSG00000148843	PDCD11	75.98	66.68	-1.14	0.0254119	0.0422721
ENSG00000162813	BPNT1	53.2	46.52	-1.14	0.027385	0.0447385
ENSG00000163507	KIAA1524	89.03	78.13	-1.14	0.0135157	0.0268101
ENSG00000164904	ALDH7A1	113.37	99.61	-1.14	0.00426734	0.0121831
ENSG00000166200	COPS2	96.12	84.45	-1.14	0.026108	0.0432053
ENSG00000166747	AP1G1	50.27	44.2	-1.14	0.0273522	0.0447385
ENSG00000166860	ZBTB39	98.44	86.22	-1.14	0.000808018	0.00442722
ENSG00000168036	CTNNB1	215.5	189.04	-1.14	0.000686903	0.00405202
ENSG00000168496	FEN1	144.9	127.12	-1.14	0.000618147	0.00384713
ENSG00000168610	STAT3	93.15	81.93	-1.14	0.000366516	0.00288991
ENSG00000169554	ZEB2	54.97	48.12	-1.14	0.00371056	0.0110682
ENSG00000173511	VEGFB	91.69	80.08	-1.14	0.0105935	0.0227527
ENSG00000175582	RAB6A	65.84	57.59	-1.14	0.0186737	0.0338954
ENSG00000176619	LMNB2	162.14	142.77	-1.14	0.00108736	0.00522442
ENSG00000176624	MEX3C	74.32	64.92	-1.14	0.00323111	0.0101534
ENSG00000196419	XRCC6	450.32	393.82	-1.14	0.00145622	0.006185
ENSG00000198728	LDB1	98.46	86.73	-1.14	0.0055298	0.0145189
ENSG00000198752	CDC42BPB	56.27	49.24	-1.14	0.0188796	0.0341432
ENSG00000214110	LDHAP4	145.63	127.31	-1.14	0.00760716	0.0181001
ENSG00000214391	TUBAP2	257.11	225.99	-1.14	0.0057655	0.0150196
ENSG00000226015	CCT8P1	105.58	92.82	-1.14	0.00184328	0.00714761
ENSG00000235655	H3F3AP4	976.19	852.68	-1.14	0.0013384	0.00589119
ENSG00000249485	RBBP4P1	78.58	68.78	-1.14	0.00755762	0.0180458
ENSG00000250526	CCT6P2	66.4	58.16	-1.14	0.0075899	0.0180863
ENSG00000253173	RP11-152C15.1	367.69	322.91	-1.14	0.00226404	0.00809442
ENSG00000265574	WDR45BP1	44.77	39.44	-1.14	0.00433243	0.0122674
ENSG00000004897	CDC27	155.09	137.45	-1.13	0.00799151	0.0186944
ENSG00000015475	BID	89.42	78.95	-1.13	0.0225847	0.038944
ENSG00000023228	NDUFS1	90.05	79.74	-1.13	0.016829	0.0313544
ENSG00000035141	FAM136A	86.59	76.43	-1.13	0.00204847	0.00760008
ENSG00000044574	HSPA5	393.73	346.93	-1.13	0.00634209	0.0161388
ENSG00000077380	DYNC1I2	54.51	48.08	-1.13	0.000422447	0.00310782
ENSG00000079246	XRCC5	431.28	383.13	-1.13	0.0168438	0.0313572
ENSG00000079616	KIF22	147.99	131.1	-1.13	0.00933002	0.0207857
ENSG00000095319	NUP188	136.55	120.94	-1.13	0.00194693	0.00736216
ENSG00000100416	TRMU	108.27	96.12	-1.13	0.00287891	0.00949111
ENSG00000102316	MAGED2	115.11	102.28	-1.13	0.00736507	0.0177538
ENSG00000104067	TJP1	47.45	42.06	-1.13	0.0064684	0.0163458
ENSG00000108018	SORCS1	50.33	44.46	-1.13	0.00648503	0.0163615
ENSG00000108262	GIT1	69.79	62.01	-1.13	0.00983527	0.0215755
ENSG00000108671	PSMD11	226.74	200.21	-1.13	0.0208472	0.0368578
ENSG00000108883	EFTUD2	246.1	218.18	-1.13	0.0274487	0.0447949
ENSG00000109805	NCAPG	97.43	86.03	-1.13	0.0169097	0.0314426
ENSG00000116237	ICMT	110.29	97.73	-1.13	0.000224477	0.00225576
ENSG00000117859	OSBPL9	82.23	72.58	-1.13	0.000734392	0.00420128
ENSG00000123545	NDUFAF4	58.57	51.8	-1.13	0.0306611	0.0485622
ENSG00000130816	DNMT1	267.52	235.73	-1.13	0.0217795	0.0380979
ENSG00000133997	MED6	58.6	51.87	-1.13	0.00312715	0.00998375
ENSG00000134086	VHL	43.93	38.83	-1.13	0.00133735	0.00589119
ENSG00000134186	PRPF38B	60.84	53.9	-1.13	0.00462916	0.0127777
ENSG00000134333	LDHA	853.99	754.85	-1.13	0.0136085	0.0269488
ENSG00000136158	SPRY2	176.72	156.82	-1.13	0.00219216	0.00795817
ENSG00000138413	IDH1	57.36	50.84	-1.13	0.001114	0.00530922
ENSG00000139746	RBM26	71.4	63.39	-1.13	0.0236918	0.0401062
ENSG00000141867	BRD4	91.1	80.88	-1.13	0.02213	0.038483
ENSG00000145293	ENOPH1	114.06	100.59	-1.13	0.00962843	0.0212998
ENSG00000149136	SSRP1	324.72	288.39	-1.13	0.000961141	0.00483744
ENSG00000150403	TMCO3	48.2	42.69	-1.13	0.00199494	0.00747786
ENSG00000150753	CCT5	321.97	284.37	-1.13	0.00163563	0.00669407
ENSG00000156802	ATAD2	69.47	61.72	-1.13	0.0223769	0.0387646
ENSG00000158615	PPP1R15B	60.58	53.8	-1.13	0.00321332	0.0101177
ENSG00000159176	CSRP1	208.43	185.25	-1.13	0.00336121	0.0103772
ENSG00000161013	MGAT4B	163.53	144.43	-1.13	0.0235159	0.0399086
ENSG00000163166	IWS1	77.68	68.85	-1.13	0.00452418	0.0125767
ENSG00000163531	NFASC	84.99	75.25	-1.13	0.00718064	0.0174725
ENSG00000165480	SKA3	58.82	51.83	-1.13	0.0114011	0.0239109
ENSG00000167553	TUBA1C	449.59	396.13	-1.13	0.00409594	0.0118319
ENSG00000168385	2017-09-02	690.56	612.66	-1.13	0.0034983	0.0106391
ENSG00000169564	PCBP1	526.89	466.56	-1.13	0.00182863	0.00710247
ENSG00000171735	CAMTA1	155.55	138.23	-1.13	0.0298267	0.0476723
ENSG00000173812	EIF1	774.84	684.93	-1.13	0.00244641	0.00853983
ENSG00000173894	CBX2	105.78	93.8	-1.13	0.0128488	0.025864
ENSG00000174780	SRP72	128.89	114.4	-1.13	0.00035088	0.00282799
ENSG00000180992	MRPL14	105.85	94.06	-1.13	0.00538104	0.014222
ENSG00000182149	IST1	153.37	135.28	-1.13	0.0235589	0.0399528
ENSG00000182199	SHMT2	2001.28	1774.57	-1.13	0.0142584	0.0278841
ENSG00000198492	YTHDF2	97.1	85.92	-1.13	0.00702574	0.0172109
ENSG00000198900	TOP1	146.25	129.44	-1.13	0.0251954	0.0420338
ENSG00000214973	CHCHD3P3	78.26	69.35	-1.13	0.0285663	0.0460946
ENSG00000236814	RP11-446E9.1	62.72	55.6	-1.13	0.00742806	0.0178266
ENSG00000249936	RAC1P2	224.85	199.16	-1.13	0.00160627	0.00660836
ENSG00000271525	ARF4P1	45.43	40.29	-1.13	0.0190056	0.034287
ENSG00000006125	AP2B1	94.1	83.67	-1.12	0.00502004	0.0135794
ENSG00000009307	CSDE1	627.21	559.37	-1.12	0.0119055	0.0245919
ENSG00000010270	STARD3NL	108.53	97.09	-1.12	0.00312443	0.00998375
ENSG00000022267	FHL1	64.06	57.38	-1.12	0.0224428	0.0387984
ENSG00000031698	SARS	101.32	90.43	-1.12	0.0023622	0.00831965
ENSG00000034713	GABARAPL2	61.7	55.02	-1.12	0.0252124	0.0420474
ENSG00000080845	DLGAP4	67.5	60.02	-1.12	0.0134076	0.0266292
ENSG00000087087	SRRT	309.18	275.92	-1.12	0.00772711	0.0182688
ENSG00000087586	AURKA	267.07	238.62	-1.12	0.00516348	0.0138249
ENSG00000088205	DDX18	76.57	68.23	-1.12	0.000945917	0.00480796
ENSG00000099331	MYO9B	53.65	47.71	-1.12	0.0200187	0.0356786
ENSG00000105968	H2AFV	471.61	420.24	-1.12	0.00783699	0.0184333
ENSG00000112183	RBM24	46.94	41.89	-1.12	0.00130128	0.00579894
ENSG00000115091	ACTR3	146.58	131.31	-1.12	0.00527762	0.0140271
ENSG00000116584	ARHGEF2	173.78	155.61	-1.12	0.0065019	0.0163691
ENSG00000116688	MFN2	87.16	77.62	-1.12	0.0159791	0.0302204
ENSG00000116750	UCHL5	47.51	42.36	-1.12	0.0299237	0.0477415
ENSG00000121152	NCAPH	67.99	60.95	-1.12	0.0143862	0.0279833
ENSG00000123200	ZC3H13	47.95	42.92	-1.12	0.00126191	0.00570334
ENSG00000126778	SIX1	67.33	59.93	-1.12	0.00267141	0.00906398
ENSG00000130024	PHF10	115.87	103.2	-1.12	0.0113591	0.0238653
ENSG00000131236	CAP1	195.54	174.09	-1.12	0.0305023	0.0484346
ENSG00000140350	ANP32A	545.01	485.06	-1.12	0.0034615	0.0106091
ENSG00000143398	PIP5K1A	79.54	71.26	-1.12	0.0105878	0.0227508
ENSG00000143815	LBR	147.76	132.4	-1.12	0.00166672	0.00677445
ENSG00000158470	B4GALT5	131.6	117.81	-1.12	5.07e-05	0.001257
ENSG00000164292	RHOBTB3	104.8	93.75	-1.12	0.00598793	0.0154288
ENSG00000166483	WEE1	86.5	77.03	-1.12	0.000758899	0.00427719
ENSG00000170745	KCNS3	71.77	64.22	-1.12	0.0060086	0.0154652
ENSG00000178860	MSC	187.32	167.3	-1.12	0.0223822	0.0387646
ENSG00000179195	ZNF664	86.11	76.79	-1.12	0.0051676	0.0138281
ENSG00000227347	HNRNPKP2	53.06	47.33	-1.12	0.00308806	0.0099015
ENSG00000229161	TCP1P1	75.08	67.17	-1.12	0.0267842	0.044076
ENSG00000275400	RP4-756H11.5	59.95	53.51	-1.12	0.0117782	0.0244198
ENSG00000040633	PHF23	67.39	60.7	-1.11	0.0068445	0.0169072
ENSG00000074319	TSG101	153.22	138.58	-1.11	0.0191261	0.0344518
ENSG00000075336	TIMM21	63.56	57.19	-1.11	0.0236189	0.0400258
ENSG00000078140	UBE2K	90.73	82.03	-1.11	0.0119114	0.0245919
ENSG00000078618	NRD1	138.97	125.51	-1.11	0.0195739	0.0350579
ENSG00000101019	UQCC1	132.09	119.38	-1.11	0.0116211	0.0242431
ENSG00000102401	ARMCX3	61.78	55.57	-1.11	0.000573024	0.00366379
ENSG00000112984	KIF20A	86.56	77.69	-1.11	0.0317616	0.0499035
ENSG00000115875	SRSF7	412.73	372.45	-1.11	0.0178195	0.0326919
ENSG00000116478	HDAC1	151.54	137.09	-1.11	0.00332808	0.0103102
ENSG00000119707	RBM25	67.43	60.9	-1.11	0.00189173	0.00722866
ENSG00000124193	SRSF6	203.39	182.67	-1.11	0.000660475	0.00399414
ENSG00000131467	PSME3	135.51	122.16	-1.11	0.000589673	0.00372828
ENSG00000132383	RPA1	82.82	74.91	-1.11	0.0198713	0.0354694
ENSG00000132386	SERPINF1	201.95	181.73	-1.11	0.000175843	0.00203119
ENSG00000132661	NXT1	71.93	65.03	-1.11	0.0138111	0.0272245
ENSG00000136450	SRSF1	453.28	408.28	-1.11	0.000666907	0.00399721
ENSG00000138381	ASNSD1	114.55	103.61	-1.11	0.0149201	0.0287231
ENSG00000144029	MRPS5	72.06	65.02	-1.11	0.00307682	0.00989417
ENSG00000149485	FADS1	87.99	79.16	-1.11	0.000292757	0.00258447
ENSG00000160408	ST6GALNAC6	103.68	93.56	-1.11	0.0104278	0.0224479
ENSG00000162521	RBBP4	326.93	295.71	-1.11	0.0115485	0.0241451
ENSG00000162923	WDR26	75.6	68.1	-1.11	0.0194705	0.0349389
ENSG00000163191	S100A11	1110.69	1003.47	-1.11	0.0124076	0.0252265
ENSG00000165119	HNRNPK	780.36	705.93	-1.11	0.00727461	0.0176403
ENSG00000168264	IRF2BP2	80.6	72.92	-1.11	0.0265262	0.0437442
ENSG00000168374	ARF4	234.25	211.98	-1.11	0.0244779	0.0411285
ENSG00000169045	HNRNPH1	1367.42	1226.64	-1.11	0.0210416	0.0370958
ENSG00000169375	SIN3A	61.19	55.13	-1.11	0.0153702	0.0293426
ENSG00000170852	KBTBD2	68.92	62.06	-1.11	0.0281375	0.0455895
ENSG00000184575	XPOT	50.47	45.33	-1.11	0.00241493	0.00844244
ENSG00000196230	TUBB	2171.06	1957.69	-1.11	0.0150823	0.0289431
ENSG00000198231	DDX42	146.38	131.71	-1.11	0.0211255	0.0371882
ENSG00000204256	BRD2	258.74	233.91	-1.11	0.0041081	0.0118453
ENSG00000213782	DDX47	84.13	75.81	-1.11	0.0314762	0.0496036
ENSG00000215301	DDX3X	128.03	115.42	-1.11	0.011933	0.0245933
ENSG00000223361	FTH1P10	61.71	55.84	-1.11	0.0131665	0.0263814
ENSG00000224411	HSP90AA2P	124.01	111.92	-1.11	0.0132237	0.0264753
ENSG00000243927	MRPS6	54.65	49.38	-1.11	0.0250385	0.0418447
ENSG00000254270	ERHP1	257.19	232.01	-1.11	0.0148819	0.028677
ENSG00000255642	PABPC1P4	86.21	77.83	-1.11	0.00185512	0.00718173
ENSG00000007923	DNAJC11	115.07	105.02	-1.1	0.0226991	0.0390347
ENSG00000079462	PAFAH1B3	102.89	93.8	-1.1	0.0306021	0.0485456
ENSG00000088325	TPX2	163.39	148.01	-1.1	0.00181741	0.00708804
ENSG00000088833	NSFL1C	120.91	109.77	-1.1	0.00322958	0.0101534
ENSG00000106615	RHEB	96.1	87.55	-1.1	0.0145369	0.0281696
ENSG00000108953	YWHAE	735.23	667.9	-1.1	0.00743289	0.0178291
ENSG00000111011	RSRC2	110.91	101.01	-1.1	0.00997064	0.0217947
ENSG00000112081	SRSF3	658.43	596.8	-1.1	0.0172651	0.0319652
ENSG00000113648	H2AFY	313.77	285.46	-1.1	0.00999723	0.0218294
ENSG00000115241	PPM1G	223.6	203.12	-1.1	0.0072804	0.0176403
ENSG00000115306	SPTBN1	102.38	93.02	-1.1	0.0229369	0.0393216
ENSG00000120733	KDM3B	59.48	54.06	-1.1	0.00540499	0.0142773
ENSG00000135821	GLUL	184.9	168.32	-1.1	0.00125428	0.00568023
ENSG00000140157	NIPA2	86.31	78.28	-1.1	0.0183798	0.0334906
ENSG00000141030	COPS3	476.86	431.89	-1.1	0.0115834	0.0242073
ENSG00000142230	SAE1	209.62	190.87	-1.1	0.0107502	0.0229769
ENSG00000147065	MSN	222.81	202.18	-1.1	0.00828656	0.0191756
ENSG00000151846	PABPC3	68.3	62	-1.1	0.0108555	0.0231387
ENSG00000156261	CCT8	364.99	333	-1.1	0.011691	0.0243189
ENSG00000159202	UBE2Z	93.07	84.95	-1.1	7.58e-06	0.000670828
ENSG00000159251	ACTC1	2952.54	2672.26	-1.1	0.00117979	0.00551696
ENSG00000163291	PAQR3	60.04	54.47	-1.1	0.0195076	0.0349657
ENSG00000163811	WDR43	86.45	78.54	-1.1	0.0132834	0.0265319
ENSG00000171766	GATM	199.6	180.73	-1.1	0.023352	0.0397448
ENSG00000175029	CTBP2	62.09	56.25	-1.1	0.0127128	0.0256812
ENSG00000176871	WSB2	82.78	75.33	-1.1	0.00125466	0.00568023
ENSG00000187514	PTMA	1132.3	1032.93	-1.1	0.0253548	0.0422151
ENSG00000198408	MGEA5	133.54	121.71	-1.1	0.00508068	0.0136886
ENSG00000198815	FOXJ3	56.88	51.5	-1.1	0.00767452	0.0181779
ENSG00000213585	VDAC1	288.1	262.57	-1.1	0.00678986	0.0168162
ENSG00000214121	PRDX1P1	102.54	92.81	-1.1	0.0237371	0.0401541
ENSG00000013810	TACC3	170.15	155.97	-1.09	0.0306479	0.0485622
ENSG00000044115	CTNNA1	279.07	255.47	-1.09	0.00389513	0.0114407
ENSG00000050405	LIMA1	117.58	108.09	-1.09	0.00741227	0.0178022
ENSG00000064042	LIMCH1	60.65	55.45	-1.09	0.0149634	0.0287676
ENSG00000088930	XRN2	77.15	70.59	-1.09	0.0220423	0.0383913
ENSG00000099942	CRKL	64.9	59.62	-1.09	0.00179031	0.00704637
ENSG00000102144	PGK1	393.82	360.57	-1.09	0.0250347	0.0418447
ENSG00000112096	SOD2	133.76	122.23	-1.09	0.0274066	0.0447546
ENSG00000119203	CPSF3	83.55	76.53	-1.09	0.000612081	0.00382896
ENSG00000120438	TCP1	576.24	529.56	-1.09	0.0112405	0.0237504
ENSG00000124160	NCOA5	71.95	66.03	-1.09	0.0200047	0.0356671
ENSG00000124164	VAPB	137.58	125.74	-1.09	0.002826	0.00938621
ENSG00000140262	TCF12	114.22	104.89	-1.09	0.00190601	0.00724825
ENSG00000143799	PARP1	569.41	521.86	-1.09	0.00160273	0.00660533
ENSG00000143924	EML4	86.31	79.31	-1.09	0.0185048	0.0336794
ENSG00000147155	EBP	92.04	84.56	-1.09	0.00921095	0.0206275
ENSG00000161547	SRSF2	572.32	523.89	-1.09	0.00218977	0.00795559
ENSG00000163479	SSR2	247.22	227.67	-1.09	0.0164183	0.0307835
ENSG00000166595	FAM96B	224.95	205.79	-1.09	0.0097748	0.0214897
ENSG00000180228	PRKRA	86.97	79.9	-1.09	0.0222238	0.0386035
ENSG00000185624	P4HB	1370.37	1256.94	-1.09	2.18e-05	0.00089688
ENSG00000185651	UBE2L3	68.43	62.98	-1.09	0.00874492	0.0199624
ENSG00000205937	RNPS1	293.95	270.85	-1.09	0.00523596	0.0139503
ENSG00000225630	MTND2P28	1480.47	1363.95	-1.09	0.0174932	0.0322483
ENSG00000008018	PSMB1	400.5	370.63	-1.08	0.0171942	0.0318713
ENSG00000010244	ZNF207	343.49	317.9	-1.08	0.00315971	0.0100224
ENSG00000061794	MRPS35	68.25	62.92	-1.08	0.00477017	0.013053
ENSG00000070770	CSNK2A2	122.46	113.1	-1.08	0.0063821	0.016197
ENSG00000113282	CLINT1	98.78	91.77	-1.08	0.01372	0.0271014
ENSG00000116560	SFPQ	604.48	560.38	-1.08	0.00407809	0.0117875
ENSG00000123562	MORF4L2	1199.22	1112.27	-1.08	0.0233256	0.0397339
ENSG00000134308	YWHAQ	460.5	424.44	-1.08	0.0208446	0.0368578
ENSG00000134440	NARS	98.39	91.45	-1.08	0.000512615	0.00343023
ENSG00000134686	PHC2	135.16	125.43	-1.08	0.00643635	0.0162885
ENSG00000134748	PRPF38A	93.1	86.34	-1.08	0.018137	0.0331533
ENSG00000136527	TRA2B	382.77	354.16	-1.08	0.00347241	0.0106207
ENSG00000137312	FLOT1	198.39	183.94	-1.08	0.0189914	0.0342744
ENSG00000141580	WDR45B	197.9	183.49	-1.08	0.0189656	0.034241
ENSG00000154473	BUB3	148.63	138.26	-1.08	0.0171886	0.0318713
ENSG00000156471	PTDSS1	113.26	104.63	-1.08	0.00456261	0.0126686
ENSG00000166197	NOLC1	257.13	238.35	-1.08	0.00219919	0.00797754
ENSG00000182512	GLRX5	145.88	135.06	-1.08	0.00675348	0.0167584
ENSG00000259051	HNRNPUP1	204.5	189.18	-1.08	0.00789033	0.0185127
ENSG00000087460	GNAS	3316.37	3102.45	-1.07	0.00141664	0.00608742
ENSG00000111786	SRSF9	215.41	200.83	-1.07	0.0273755	0.0447385
ENSG00000113712	CSNK1A1	180.59	169.07	-1.07	0.00694488	0.0171015
ENSG00000113732	ATP6V0E1	175.52	164.06	-1.07	0.0109309	0.0232553
ENSG00000115053	NCL	2611.07	2440.64	-1.07	0.0169371	0.0314813
ENSG00000117395	EBNA1BP2	138.83	129.26	-1.07	0.0119299	0.0245933
ENSG00000124831	LRRFIP1	89.55	83.91	-1.07	0.0196774	0.0352031
ENSG00000129083	COPB1	141.92	132.34	-1.07	0.0034782	0.0106235
ENSG00000140105	WARS	155.89	145.07	-1.07	0.0172155	0.0318858
ENSG00000143870	PDIA6	324.54	302.06	-1.07	0.0153379	0.0293283
ENSG00000155380	SLC16A1	97.1	90.63	-1.07	0.0195259	0.0349851
ENSG00000160087	UBE2J2	140.95	131.2	-1.07	0.0183635	0.0334739
ENSG00000166508	MCM7	443.34	414.95	-1.07	0.00885234	0.0200815
ENSG00000175093	SPSB4	77.68	72.66	-1.07	0.00220802	0.00799119
ENSG00000175183	CSRP2	143.19	133.31	-1.07	0.00643904	0.0162885
ENSG00000249565	SERBP1P5	103.66	96.68	-1.07	0.00448109	0.0124936
ENSG00000101158	NELFCD	314.49	296.99	-1.06	0.0273825	0.0447385
ENSG00000101361	NOP56	566.32	532.55	-1.06	0.0316763	0.0498192
ENSG00000108561	C1QBP	336.28	316.44	-1.06	0.00801907	0.0187343
ENSG00000109971	HSPA8	1665.27	1566.22	-1.06	0.0170326	0.0315967
ENSG00000140391	TSPAN3	389.52	368.38	-1.06	0.0116034	0.0242276
ENSG00000160679	CHTOP	103.08	97.24	-1.06	0.0317226	0.0498754
ENSG00000108946	PRKAR1A	336.47	320.47	-1.05	0.0250145	0.0418447
ENSG00000148773	MKI67	114.28	108.84	-1.05	0.0109509	0.0232874
ENSG00000236603	RANP1	282.63	271.3	-1.04	0.0247669	0.0414901
ENSG00000070756	PABPC1	2504.42	2422.02	-1.03	0.0143456	0.0279605
ENSG00000175216	CKAP5	208.72	216.93	1.04	0.0216302	0.037893
ENSG00000105058	FAM32A	122.42	128.25	1.05	0.0107514	0.0229769
ENSG00000113140	SPARC	2269.18	2392.4	1.05	0.0139191	0.0273691
ENSG00000197746	PSAP	301.59	318.16	1.05	0.0221258	0.038483
ENSG00000213860	RPL21P75	114.97	120.44	1.05	0.0306591	0.0485622
ENSG00000270647	TAF15	205.75	215.71	1.05	0.0011535	0.00542697
ENSG00000124226	RNF114	109.63	116.7	1.06	0.00268954	0.00910588
ENSG00000141698	NT5C3B	146.85	155.33	1.06	0.0260079	0.0430699
ENSG00000143321	HDGF	556.48	589.5	1.06	0.00888601	0.0201164
ENSG00000144028	SNRNP200	254.03	268.28	1.06	0.0229018	0.0392756
ENSG00000179218	CALR	945.93	998.94	1.06	0.00211878	0.00778754
ENSG00000197043	ANXA6	527.06	559.18	1.06	0.0142065	0.0278412
ENSG00000198176	TFDP1	154.65	164.05	1.06	0.017557	0.0323408
ENSG00000086504	MRPL28	117.31	125.81	1.07	0.00927587	0.0207433
ENSG00000106153	CHCHD2	761.92	815.75	1.07	0.0262505	0.0433653
ENSG00000138069	RAB1A	191.65	204.14	1.07	0.0245467	0.0412137
ENSG00000163950	SLBP	169.39	181.71	1.07	0.0209091	0.0369448
ENSG00000166908	PIP4K2C	153.19	163.97	1.07	2.02e-05	0.000888107
ENSG00000168288	MMADHC	93.36	99.98	1.07	0.0290688	0.0467774
ENSG00000176974	SHMT1	94.25	100.93	1.07	0.000268687	0.00246309
ENSG00000215021	PHB2	374.36	398.78	1.07	0.00085113	0.00454224
ENSG00000232888	RPS11P5	1282.01	1375.67	1.07	0.0302355	0.0481302
ENSG00000242071	RPL7AP6	1017.85	1091.77	1.07	0.031081	0.0490628
ENSG00000089685	BIRC5	206.2	222.66	1.08	0.0125561	0.0254517
ENSG00000091640	SPAG7	80.41	86.59	1.08	0.00570284	0.0148892
ENSG00000106803	SEC61B	265.56	285.99	1.08	0.0317935	0.049937
ENSG00000112695	COX7A2	675.65	732.6	1.08	0.0299307	0.0477415
ENSG00000113719	ERGIC1	64.19	69.35	1.08	0.00161991	0.00665289
ENSG00000115310	RTN4	294.1	318.32	1.08	0.0185682	0.0337428
ENSG00000117362	APH1A	110.99	119.93	1.08	0.0161163	0.0303618
ENSG00000117592	PRDX6	380.9	409.89	1.08	0.0103197	0.0222964
ENSG00000118816	CCNI	566.46	612.46	1.08	0.00716716	0.0174513
ENSG00000125743	SNRPD2	841.67	912.37	1.08	0.0222839	0.0386541
ENSG00000142534	RPS11	3201.23	3460.67	1.08	0.0260765	0.0431684
ENSG00000143420	ENSA	126.88	136.56	1.08	0.0127647	0.0257639
ENSG00000143570	SLC39A1	107.68	116.54	1.08	0.0126856	0.0256481
ENSG00000162878	PKDCC	605	655.11	1.08	0.0107273	0.022967
ENSG00000165792	METTL17	69.35	74.83	1.08	0.0234471	0.0398634
ENSG00000168028	RPSA	545.06	591.15	1.08	0.00181445	0.00708804
ENSG00000175886	RPL7AP66	304.47	329.1	1.08	0.0226973	0.0390347
ENSG00000196396	PTPN1	62.65	67.78	1.08	0.0138739	0.0273255
ENSG00000198467	TPM2	738.77	800.03	1.08	0.0261516	0.04326
ENSG00000198727	MT-CYB	6967.75	7535.77	1.08	0.0217647	0.0380862
ENSG00000225093	RPL3P7	119.41	128.68	1.08	0.00513187	0.0137715
ENSG00000225573	RPL35P5	644.67	693.41	1.08	0.0101974	0.0220827
ENSG00000243504	RPS23P1	129.97	140.99	1.08	0.0307317	0.0486577
ENSG00000244754	N4BP2L2	121.61	130.83	1.08	0.00493109	0.0133719
ENSG00000244921	CTB-36O1.7	414.82	448.99	1.08	0.0126227	0.0255429
ENSG00000084652	TXLNA	57.51	62.81	1.09	0.00281145	0.00937745
ENSG00000085662	AKR1B1	279.44	304.43	1.09	0.0136295	0.0269791
ENSG00000090971	NAT14	58.03	63.34	1.09	0.00700953	0.0171979
ENSG00000095139	ARCN1	96.05	104.46	1.09	0.0224134	0.0387739
ENSG00000101181	MTG2	152.74	166.6	1.09	0.0268245	0.044094
ENSG00000101294	HM13	198.22	215.78	1.09	0.0234956	0.0398884
ENSG00000101365	IDH3B	117.82	128.9	1.09	0.00432384	0.0122598
ENSG00000102103	PQBP1	72.34	78.92	1.09	0.016023	0.0302706
ENSG00000115307	AUP1	176.39	192.58	1.09	0.0145896	0.0282521
ENSG00000134419	RPS15A	2261.52	2474.17	1.09	0.0241904	0.0407749
ENSG00000145782	ATG12	74.27	80.7	1.09	0.00168336	0.00683033
ENSG00000160075	SSU72	250.31	271.99	1.09	0.00247936	0.00862936
ENSG00000168887	C2orf68	61.63	67.39	1.09	0.00015427	0.00194199
ENSG00000172053	QARS	187.08	203.86	1.09	0.0251747	0.0420141
ENSG00000176986	SEC24C	80.91	88.26	1.09	0.00267761	0.00907818
ENSG00000178952	TUFM	230.09	251.63	1.09	0.0100562	0.0219049
ENSG00000183283	DAZAP2	206.7	225.59	1.09	0.000747343	0.00424243
ENSG00000235552	RPL6P27	1223.55	1331.23	1.09	0.0202037	0.035927
ENSG00000242327	CTD-2184D3.1	133.48	145.2	1.09	0.0227117	0.0390347
ENSG00000262179	RP1-302G2.5	105.96	115.57	1.09	0.0145227	0.0281696
ENSG00000026025	VIM	1175.8	1292.34	1.1	0.000107575	0.00169706
ENSG00000037241	RPL26L1	70.59	77.72	1.1	0.0196384	0.03516
ENSG00000072832	CRMP1	143.68	158.68	1.1	0.0143359	0.0279605
ENSG00000085998	POMGNT1	66.72	73.59	1.1	0.0158952	0.0301261
ENSG00000100836	PABPN1	228.68	252.3	1.1	0.0187498	0.0340205
ENSG00000102931	ARL2BP	55.32	60.93	1.1	0.0308772	0.0488226
ENSG00000104341	LAPTM4B	139.19	153.8	1.1	0.0106126	0.0227654
ENSG00000110108	TMEM109	116.81	128.37	1.1	0.000961084	0.00483744
ENSG00000114942	EEF1B2	634.78	701.16	1.1	0.0310274	0.0490109
ENSG00000115392	FANCL	73	80.45	1.1	0.0271201	0.0444443
ENSG00000126088	UROD	106.21	116.66	1.1	0.0019366	0.00733485
ENSG00000133142	TCEAL4	236.92	260.55	1.1	0.0185119	0.0336795
ENSG00000135451	TROAP	117.76	129.04	1.1	0.0233605	0.0397448
ENSG00000136942	RPL35	5135.36	5654.95	1.1	0.0112929	0.0237896
ENSG00000140264	SERF2	962.65	1055.61	1.1	0.0303928	0.0482991
ENSG00000140319	SRP14	382.25	420.04	1.1	0.00475489	0.0130339
ENSG00000140990	NDUFB10	91.42	100.38	1.1	0.00371676	0.0110682
ENSG00000146834	MEPCE	59.43	65.45	1.1	0.00180925	0.00708743
ENSG00000152795	HNRNPDL	414.38	453.76	1.1	0.000952619	0.00482231
ENSG00000159352	PSMD4	265.83	293.56	1.1	0.0164815	0.0308628
ENSG00000159377	PSMB4	257.55	282.76	1.1	0.0162646	0.0305439
ENSG00000161091	MFSD12	65.81	72.12	1.1	0.0279499	0.0453945
ENSG00000169223	LMAN2	214.74	235.57	1.1	0.00873118	0.0199407
ENSG00000169813	HNRNPF	71.5	78.99	1.1	0.00217897	0.00794036
ENSG00000170906	NDUFA3	175.44	192.59	1.1	0.0274574	0.0447949
ENSG00000171867	PRNP	59.42	65.17	1.1	0.00901508	0.0203391
ENSG00000179933	C14orf119	93.09	102.35	1.1	0.0147056	0.0284219
ENSG00000185359	HGS	140.44	153.94	1.1	0.031837	0.0499721
ENSG00000214736	TOMM6	279.11	307.5	1.1	0.0236792	0.0400992
ENSG00000221983	UBA52	1407.09	1550.9	1.1	0.0100553	0.0219049
ENSG00000225178	RPSAP58	765.81	843.21	1.1	0.0119774	0.0246368
ENSG00000232176	RP11-146N23.1	137.47	150.68	1.1	0.0153682	0.0293426
ENSG00000232472	EEF1B2P3	466.29	513.05	1.1	0.0244367	0.0410875
ENSG00000248527	MTATP6P1	5588.25	6162.13	1.1	0.0206982	0.0366407
ENSG00000010803	SCMH1	60.3	66.83	1.11	0.000734756	0.00420128
ENSG00000057757	PITHD1	53.22	59.2	1.11	0.023447	0.0398634
ENSG00000084754	HADHA	153.91	171.02	1.11	0.0022674	0.00809442
ENSG00000089248	ERP29	86.85	96.04	1.11	0.00366193	0.0109685
ENSG00000100225	FBXO7	70.69	78.69	1.11	0.0154454	0.0294503
ENSG00000100401	RANGAP1	84.34	93.49	1.11	0.000558517	0.00361848
ENSG00000100412	ACO2	52.18	57.83	1.11	0.0250924	0.0419064
ENSG00000100442	FKBP3	142.66	158.99	1.11	0.020173	0.0358859
ENSG00000101166	SLMO2	188.25	209.13	1.11	0.0274137	0.0447546
ENSG00000101825	MXRA5	62.97	69.89	1.11	0.0085019	0.0195411
ENSG00000105135	ILVBL	56.12	62.22	1.11	0.0127816	0.0257761
ENSG00000106305	AIMP2	67.32	74.53	1.11	0.00973604	0.0214574
ENSG00000106636	YKT6	122.07	135.21	1.11	0.0108766	0.0231711
ENSG00000108298	RPL19	2208.12	2452.67	1.11	0.0165535	0.0309386
ENSG00000110958	PTGES3	361.11	401.13	1.11	0.0107464	0.0229769
ENSG00000116729	WLS	79.56	88.36	1.11	0.0159482	0.0301896
ENSG00000118363	SPCS2	52.45	58.34	1.11	0.0299669	0.0477671
ENSG00000119421	NDUFA8	173.89	193.15	1.11	0.0237674	0.0401622
ENSG00000120686	UFM1	53.72	59.54	1.11	0.0243277	0.0409478
ENSG00000121579	NAA50	187.41	208.83	1.11	0.000723808	0.00415881
ENSG00000123159	GIPC1	108.76	120.87	1.11	0.0308166	0.0487431
ENSG00000127952	STYXL1	83.01	92.39	1.11	0.0278401	0.0452754
ENSG00000130810	PPAN	62.32	69.05	1.11	0.0298648	0.0476949
ENSG00000131469	RPL27	2391.02	2658.36	1.11	0.0225423	0.038896
ENSG00000131844	MCCC2	52.89	58.74	1.11	0.00587446	0.0152278
ENSG00000133316	WDR74	69.91	77.54	1.11	0.0237835	0.0401751
ENSG00000133318	RTN3	52.17	57.87	1.11	0.0309404	0.0488898
ENSG00000136146	MED4	79.75	88.59	1.11	0.00397773	0.0116013
ENSG00000137207	YIPF3	75.99	84.24	1.11	0.0141713	0.0277929
ENSG00000138674	SEC31A	148.31	164.8	1.11	0.00180904	0.00708743
ENSG00000142657	PGD	296.53	328.86	1.11	0.00777704	0.0183563
ENSG00000143727	ACP1	164	182.1	1.11	0.00602091	0.0154716
ENSG00000145861	C1QTNF2	52.01	57.52	1.11	0.0226128	0.0389649
ENSG00000148396	SEC16A	58.72	65.07	1.11	0.00884283	0.0200792
ENSG00000156482	RPL30	3107.53	3464.04	1.11	0.0130231	0.0261736
ENSG00000158526	TSR2	50.39	55.77	1.11	0.00228157	0.00812658
ENSG00000165280	VCP	337.62	376.24	1.11	0.00398283	0.0116045
ENSG00000166295	ANAPC16	79.69	88.28	1.11	0.0250369	0.0418447
ENSG00000167315	ACAA2	133.44	148.66	1.11	0.0132855	0.0265319
ENSG00000168090	COPS6	222.92	246.64	1.11	0.00445999	0.0124642
ENSG00000170315	UBB	3068.27	3394.21	1.11	0.00729762	0.0176403
ENSG00000175203	DCTN2	151.81	168.33	1.11	0.0133058	0.0265385
ENSG00000178464	CTD-2192J16.15	814.72	904.89	1.11	0.00708556	0.0173152
ENSG00000184900	SUMO3	105.16	117.09	1.11	0.0315507	0.0497045
ENSG00000196535	MYO18A	288.02	320.78	1.11	0.0143704	0.0279833
ENSG00000198356	ASNA1	107.26	119.58	1.11	0.0132925	0.0265319
ENSG00000198938	MT-CO3	18701	20735.6	1.11	0.0169984	0.0315579
ENSG00000213178	RP11-641D5.1	1962.55	2180.56	1.11	0.021852	0.0381873
ENSG00000213569	RP13-383K5.4	52.09	57.59	1.11	0.00846097	0.0194753
ENSG00000213593	TMX2	100.54	111.29	1.11	0.00150983	0.00636204
ENSG00000224631	RP11-51O6.1	1140.44	1261.65	1.11	0.0122796	0.0250743
ENSG00000224877	C17orf89	283.91	314.06	1.11	0.0256544	0.0425889
ENSG00000226950	DANCR	395.64	440.71	1.11	0.0162195	0.0304955
ENSG00000228205	RP11-778D9.4	450.61	502.41	1.11	0.0151552	0.0290352
ENSG00000234851	RPL23AP42	2676.63	2976.48	1.11	0.0119132	0.0245919
ENSG00000243746	EEF1A1P10	66.87	74.2	1.11	0.00655673	0.0164808
ENSG00000062582	MRPS24	168.29	187.95	1.12	0.00937909	0.0208753
ENSG00000103353	UBFD1	44.01	49.51	1.12	0.0263757	0.0435264
ENSG00000112308	C6orf62	58.37	65.6	1.12	0.0246057	0.0412834
ENSG00000112759	SLC29A1	81.05	90.91	1.12	0.00258553	0.00884246
ENSG00000116251	RPL22	1144.09	1277.59	1.12	0.00530127	0.0140519
ENSG00000116670	MAD2L2	152.22	171.13	1.12	0.0181498	0.033161
ENSG00000117523	PRRC2C	65.01	72.63	1.12	0.00842092	0.0194389
ENSG00000119760	SUPT7L	74.86	83.88	1.12	0.000928845	0.00476014
ENSG00000120509	PDZD11	87.43	98.18	1.12	0.00845321	0.0194753
ENSG00000122218	COPA	96.2	107.91	1.12	0.0254187	0.0422721
ENSG00000122406	RPL5	1349.2	1514.38	1.12	0.0168583	0.0313595
ENSG00000129562	DAD1	282.28	315.37	1.12	0.00216278	0.00790621
ENSG00000132842	AP3B1	48.94	54.61	1.12	0.00395716	0.0115869
ENSG00000134825	TMEM258	160.35	180.15	1.12	0.0112046	0.0236987
ENSG00000137970	RPL7P9	743.88	829.5	1.12	0.0249958	0.0418338
ENSG00000140259	MFAP1	61.27	68.35	1.12	0.00637377	0.0161933
ENSG00000143575	HAX1	67.72	75.53	1.12	0.027523	0.0448709
ENSG00000143811	PYCR2	84.37	94.31	1.12	0.00247226	0.00861731
ENSG00000144567	FAM134A	52.96	59.11	1.12	0.00446311	0.0124656
ENSG00000145592	RPL37	7068.28	7898.75	1.12	0.00685585	0.0169264
ENSG00000152102	FAM168B	98.43	110.47	1.12	0.00397297	0.0116013
ENSG00000153944	MSI2	50.87	56.81	1.12	0.0030582	0.00985472
ENSG00000169714	CNBP	492.82	550.57	1.12	0.0118852	0.0245769
ENSG00000169957	ZNF768	70.19	78.75	1.12	0.0248295	0.0415702
ENSG00000170275	CRTAP	75.03	84.14	1.12	0.0051555	0.0138114
ENSG00000172432	GTPBP2	62.39	69.79	1.12	0.0137754	0.0271654
ENSG00000181026	AEN	56.28	62.76	1.12	0.00733623	0.0177052
ENSG00000181991	MRPS11	83.31	93.39	1.12	0.00379307	0.0112388
ENSG00000182180	MRPS16	120.64	135.09	1.12	0.012775	0.0257737
ENSG00000198034	RPS4X	2615.01	2917.35	1.12	0.0100643	0.0219049
ENSG00000213018	AL590762.11	76.62	85.93	1.12	0.0302845	0.0481757
ENSG00000214612	RPS19P1	620.58	693.71	1.12	0.0308912	0.0488284
ENSG00000219451	AC005251.3	479.14	534.53	1.12	0.00127992	0.00574079
ENSG00000227615	RP11-864N7.2	1654.96	1856.43	1.12	0.0294676	0.0472262
ENSG00000233276	GPX1	974.6	1089.45	1.12	0.0266811	0.0439536
ENSG00000255717	SNHG1	314.86	353.68	1.12	0.0165364	0.0309313
ENSG00000279117	CTD-2562J17.6	120.33	134.42	1.12	0.0111344	0.0235926
ENSG00000014919	COX15	42.59	48.11	1.13	0.00636099	0.0161782
ENSG00000018610	CXorf56	45.02	50.95	1.13	0.00406982	0.0117708
ENSG00000068745	IP6K2	101.59	114.59	1.13	0.00115903	0.00543134
ENSG00000068903	SIRT2	57.79	65.03	1.13	0.0114908	0.0240564
ENSG00000072849	DERL2	76.83	87.15	1.13	0.00439427	0.0123519
ENSG00000076248	UNG	100.24	113.49	1.13	0.00802443	0.0187343
ENSG00000094631	HDAC6	39.18	44.35	1.13	0.00930448	0.0207484
ENSG00000095059	DHPS	186.39	209.82	1.13	0.0133187	0.0265517
ENSG00000100219	XBP1	54.58	61.83	1.13	0.0043497	0.0122869
ENSG00000107130	NCS1	75.57	85.76	1.13	0.0292408	0.0469424
ENSG00000111667	USP5	72.02	81.15	1.13	0.0111512	0.0236174
ENSG00000112306	RPS12	1309.7	1481.1	1.13	0.0215769	0.0378277
ENSG00000113141	IK	72.49	82.16	1.13	0.0284821	0.0460216
ENSG00000115204	MPV17	95.9	108.48	1.13	0.0125435	0.0254479
ENSG00000116455	WDR77	73.86	83.24	1.13	0.0120341	0.0247091
ENSG00000123472	ATPAF1	54.98	62.03	1.13	0.0090883	0.0204474
ENSG00000126767	ELK1	48.36	54.46	1.13	0.0183342	0.0334334
ENSG00000129518	EAPP	45.02	50.86	1.13	0.0162284	0.0305001
ENSG00000129625	REEP5	55.06	62.06	1.13	0.030439	0.0483564
ENSG00000136271	DDX56	122.26	138.01	1.13	0.00299962	0.00974361
ENSG00000136451	VEZF1	50.7	57.34	1.13	0.0051273	0.013767
ENSG00000139239	RPL14P1	764.81	865.14	1.13	0.00189763	0.00724043
ENSG00000147677	EIF3H	401.14	453.76	1.13	0.00429207	0.0122118
ENSG00000152556	PFKM	70.28	79.68	1.13	0.00708077	0.0173152
ENSG00000155876	RRAGA	60.97	69	1.13	0.000406199	0.00306126
ENSG00000158864	NDUFS2	86.26	97.44	1.13	0.0032529	0.0101935
ENSG00000159348	CYB5R1	76.96	86.66	1.13	0.00138396	0.00600788
ENSG00000160294	MCM3AP	51.87	58.83	1.13	0.019013	0.0342872
ENSG00000164190	NIPBL	64.4	72.45	1.13	0.0142365	0.0278769
ENSG00000167110	GOLGA2	90.91	102.52	1.13	0.0142265	0.0278689
ENSG00000167130	DOLPP1	47.29	53.6	1.13	0.00959588	0.0212377
ENSG00000167548	KMT2D	73.65	82.97	1.13	0.0108327	0.0231236
ENSG00000167792	NDUFV1	120.41	136.16	1.13	0.0288301	0.0464726
ENSG00000168389	MFSD2A	53.44	60.29	1.13	0.0184037	0.0335213
ENSG00000170089	RP11-423H2.1	44.03	49.94	1.13	0.000128447	0.00177904
ENSG00000178715	RP11-169K16.8	260.57	294.82	1.13	0.0317352	0.0498787
ENSG00000182533	CAV3	79.96	90.74	1.13	0.00765046	0.0181503
ENSG00000204628	GNB2L1	5094.37	5737.3	1.13	0.0072986	0.0176403
ENSG00000218426	RP11-475C16.1	1673.56	1887.06	1.13	0.0172919	0.0319772
ENSG00000223803	RPS20P14	515.04	581.88	1.13	0.0141042	0.0276983
ENSG00000234882	EIF3EP1	106.52	120.86	1.13	0.01439	0.0279833
ENSG00000241685	ARPC1A	142.59	161.11	1.13	0.0277938	0.0452344
ENSG00000253352	TUG1	58.68	66.07	1.13	0.0114126	0.0239244
ENSG00000012660	ELOVL5	54.78	62.53	1.14	0.00388981	0.0114392
ENSG00000025770	NCAPH2	82.64	94.16	1.14	0.0223357	0.0387124
ENSG00000071082	RPL31	3031.6	3453.18	1.14	0.0111921	0.023683
ENSG00000082014	SMARCD3	118.47	134.92	1.14	0.0305088	0.0484346
ENSG00000094880	CDC23	72.09	82.4	1.14	0.00808668	0.018833
ENSG00000100029	PES1	83.77	95.78	1.14	0.0221442	0.0384935
ENSG00000102882	MAPK3	75.89	86.49	1.14	0.0132505	0.0265066
ENSG00000105173	CCNE1	60.19	68.52	1.14	0.00366156	0.0109685
ENSG00000105220	GPI	184.47	210.6	1.14	0.0194409	0.034899
ENSG00000105372	RPS19	4406.53	5035.26	1.14	0.0211661	0.0372457
ENSG00000106268	NUDT1	115.5	131.3	1.14	0.0233469	0.0397448
ENSG00000109919	MTCH2	166.46	190.53	1.14	0.00781809	0.0184164
ENSG00000110442	COMMD9	106.55	121.35	1.14	0.0079556	0.0186288
ENSG00000116221	MRPL37	95.67	109.16	1.14	0.00272511	0.00916716
ENSG00000116649	SRM	197.41	225.55	1.14	0.0283314	0.0458264
ENSG00000117360	PRPF3	63.26	71.9	1.14	0.00827095	0.0191489
ENSG00000122026	RPL21	115.71	132.25	1.14	0.00163563	0.00669407
ENSG00000128694	OSGEPL1	42.64	48.57	1.14	0.00263623	0.0089704
ENSG00000132768	DPH2	55.43	63.28	1.14	0.007801	0.0183945
ENSG00000137076	TLN1	142.65	162.17	1.14	0.0123184	0.0251208
ENSG00000137404	NRM	58.51	66.8	1.14	0.007621	0.0181239
ENSG00000140299	BNIP2	59.37	67.94	1.14	0.0126925	0.025651
ENSG00000140988	RPS2	2789.89	3188.4	1.14	0.00378809	0.0112311
ENSG00000144381	HSPD1	669.42	765.96	1.14	0.00199167	0.00747154
ENSG00000145741	BTF3	969.48	1105.04	1.14	0.0154067	0.0294003
ENSG00000148700	ADD3	39.34	44.84	1.14	0.0222857	0.0386541
ENSG00000149273	RPS3	4581.7	5232.72	1.14	0.00987445	0.0216313
ENSG00000154640	BTG3	70.12	80.16	1.14	0.0077458	0.0183009
ENSG00000159199	ATP5G1	463.03	526.77	1.14	0.0228602	0.0392472
ENSG00000166794	PPIB	587.38	667.44	1.14	0.00818441	0.0190138
ENSG00000170779	CDCA4	88.69	101.38	1.14	0.00480046	0.0131131
ENSG00000170889	RPS9	1461.36	1662.87	1.14	0.00793215	0.0185941
ENSG00000173113	TRMT112	247.96	282.66	1.14	0.00948264	0.0210669
ENSG00000177556	ATOX1	155.75	177.48	1.14	0.0170069	0.0315613
ENSG00000177628	GBA	62.02	70.77	1.14	0.0238136	0.0402116
ENSG00000182774	RPS17	3168.3	3615.67	1.14	0.0227053	0.0390347
ENSG00000182827	ACBD3	42.91	48.76	1.14	0.0279134	0.0453508
ENSG00000183978	COA3	123.76	140.89	1.14	0.0174583	0.0321967
ENSG00000186468	RPS23	4992.29	5679.19	1.14	0.0293988	0.0471478
ENSG00000204438	GPANK1	40.82	46.34	1.14	0.0133263	0.0265517
ENSG00000240376	RP11-36C20.1	454.82	516.51	1.14	0.000403636	0.0030601
ENSG00000240682	ISY1	84.86	97.09	1.14	0.0117647	0.0244025
ENSG00000240849	TMEM189	78.23	88.95	1.14	0.0133697	0.0265833
ENSG00000006695	COX10	49.76	57.18	1.15	0.00522608	0.0139451
ENSG00000041988	THAP3	42.92	49.32	1.15	0.0157358	0.0298934
ENSG00000062194	GPBP1	63.36	72.56	1.15	0.0123487	0.0251392
ENSG00000063046	EIF4B	138.05	159.02	1.15	0.00181125	0.00708743
ENSG00000066117	SMARCD1	138.16	158.91	1.15	0.0130615	0.0262285
ENSG00000069998	CECR5	61.2	70.22	1.15	0.00741016	0.0178022
ENSG00000072134	EPN2	44.12	50.54	1.15	0.0106119	0.0227654
ENSG00000089220	PEBP1	256.41	293.93	1.15	0.000924649	0.00474687
ENSG00000093144	ECHDC1	104.07	119.34	1.15	0.0232817	0.0397108
ENSG00000104853	CLPTM1	66.42	76.4	1.15	0.0069512	0.0171081
ENSG00000106399	RPA3	151.18	173.61	1.15	0.0121479	0.0248508
ENSG00000106992	AK1	101.07	116.26	1.15	0.0243046	0.0409235
ENSG00000120647	CCDC77	42.1	48.53	1.15	0.0246681	0.0413733
ENSG00000121900	TMEM54	42.15	48.51	1.15	0.0232066	0.0397073
ENSG00000124380	SNRNP27	62.29	71.9	1.15	0.00558346	0.0146341
ENSG00000125691	RPL23	4235.21	4863.51	1.15	0.00669047	0.016656
ENSG00000125970	RALY	271.86	312.87	1.15	0.00234188	0.00827277
ENSG00000127054	CPSF3L	88.5	102.08	1.15	0.00517494	0.0138399
ENSG00000131238	PPT1	201.92	231.72	1.15	0.0135719	0.0268988
ENSG00000132128	LRRC41	90.38	104.26	1.15	0.0132712	0.0265319
ENSG00000136247	ZDHHC4	81.28	93.41	1.15	0.00744504	0.0178355
ENSG00000136925	TSTD2	39.17	45.04	1.15	0.0206277	0.0365297
ENSG00000137106	GRHPR	60.06	68.96	1.15	0.000932037	0.00476014
ENSG00000137154	RPS6	3238.93	3739.28	1.15	0.00223049	0.0080145
ENSG00000137200	CMTR1	34.97	40.38	1.15	0.0011603	0.00543134
ENSG00000138279	ANXA7	85.22	97.99	1.15	0.0007178	0.00414446
ENSG00000139620	KANSL2	60.67	69.53	1.15	0.0233288	0.0397339
ENSG00000140521	POLG	60.3	69.3	1.15	0.011107	0.0235556
ENSG00000142676	RPL11	3453.23	3976.53	1.15	0.00347428	0.0106207
ENSG00000143013	LMO4	61.81	70.83	1.15	0.00839153	0.0193873
ENSG00000143368	SF3B4	102.69	118.11	1.15	0.00315735	0.0100224
ENSG00000144366	GULP1	43.9	50.38	1.15	0.00846144	0.0194753
ENSG00000145740	SLC30A5	50.4	58.14	1.15	0.0298107	0.0476723
ENSG00000147604	RPL7	246.36	282.55	1.15	0.0261593	0.04326
ENSG00000147684	NDUFB9	119.94	138.03	1.15	0.0143465	0.0279605
ENSG00000161956	SENP3	80.67	92.78	1.15	0.0153674	0.0293426
ENSG00000161981	SNRNP25	71.31	82.36	1.15	0.00233636	0.00825946
ENSG00000166260	COX11	56.4	64.7	1.15	0.00513524	0.0137727
ENSG00000166441	RPL27A	1718.62	1968.01	1.15	0.0210679	0.0371282
ENSG00000171928	TVP23B	51.9	59.76	1.15	0.0218845	0.0382191
ENSG00000173918	C1QTNF1	48.94	56.36	1.15	0.0178826	0.0327616
ENSG00000178982	EIF3K	275.92	317.62	1.15	0.0011349	0.00536548
ENSG00000178988	MRFAP1L1	113.88	130.67	1.15	0.0130789	0.0262523
ENSG00000180211	RP1-278E11.3	657.32	753.58	1.15	0.00198006	0.00745164
ENSG00000188938	FAM120AOS	39.48	45.38	1.15	0.000936235	0.00476491
ENSG00000215030	RPL13P12	1774.07	2041.78	1.15	0.0101965	0.0220827
ENSG00000220793	RPL21P119	87.28	100.76	1.15	0.00222987	0.0080145
ENSG00000226098	SEC11B	54.92	63.25	1.15	0.0318155	0.049955
ENSG00000228929	RPS13P2	1391.62	1602.03	1.15	0.00252636	0.00872257
ENSG00000230629	RPS23P8	1365.47	1575.81	1.15	0.00993974	0.0217464
ENSG00000231500	RPS18	3056.8	3530.14	1.15	0.0121178	0.0248298
ENSG00000232573	RPL3P4	3018.66	3465.4	1.15	0.00463168	0.0127777
ENSG00000233016	SNHG7	94.52	109.16	1.15	0.02738	0.0447385
ENSG00000233913	CTC-575D19.1	259.12	297.44	1.15	0.0234833	0.0398819
ENSG00000234797	RPS3AP6	1072.24	1228.29	1.15	0.0188825	0.0341432
ENSG00000242299	RP11-234A1.1	2364.47	2729.69	1.15	0.00589604	0.0152586
ENSG00000243317	C7orf73	39.57	45.66	1.15	0.00239331	0.00839791
ENSG00000064601	CTSA	154.59	179.06	1.16	0.00328196	0.0102113
ENSG00000082516	GEMIN5	38.64	44.63	1.16	0.0053018	0.0140519
ENSG00000100129	EIF3L	588.06	679.53	1.16	0.0185584	0.033738
ENSG00000100316	RPL3	3058.19	3558.73	1.16	0.00416932	0.0119751
ENSG00000107874	CUEDC2	209.25	242.75	1.16	0.0176807	0.0325306
ENSG00000112651	MRPL2	81.19	94.31	1.16	0.0224752	0.0388215
ENSG00000120697	ALG5	41.88	48.47	1.16	0.0268021	0.044076
ENSG00000124562	SNRPC	208.21	242.36	1.16	0.0303278	0.0482284
ENSG00000125744	RTN2	72.8	84.13	1.16	0.0218548	0.0381873
ENSG00000135972	MRPS9	55.01	63.83	1.16	0.0137658	0.0271654
ENSG00000136280	CCM2	32.58	37.79	1.16	0.0123702	0.0251722
ENSG00000147403	RPL10	1881.98	2188.53	1.16	2.47e-05	0.000943991
ENSG00000148450	MSRB2	49.9	57.96	1.16	0.00229502	0.00816219
ENSG00000149792	MRPL49	57.24	66.67	1.16	0.00290607	0.00952488
ENSG00000152904	GGPS1	40.97	47.51	1.16	0.000250216	0.00239875
ENSG00000156171	DRAM2	38.59	44.87	1.16	0.00377435	0.0111974
ENSG00000163348	PYGO2	36.96	42.85	1.16	0.0056128	0.0147028
ENSG00000165917	RAPSN	131.95	153.08	1.16	0.0179769	0.0328962
ENSG00000166833	NAV2	73.09	85.03	1.16	0.020852	0.0368578
ENSG00000167862	ICT1	36.2	42.17	1.16	0.0177568	0.0326197
ENSG00000167977	KCTD5	39.16	45.29	1.16	0.00089246	0.00465497
ENSG00000173914	RBM4B	36.01	41.7	1.16	0.0224808	0.0388215
ENSG00000175197	DDIT3	162.36	187.61	1.16	0.00312851	0.00998375
ENSG00000176087	SLC35A4	99.41	115.07	1.16	0.0128291	0.0258404
ENSG00000176340	COX8A	701.88	816.97	1.16	0.0296852	0.0475104
ENSG00000178429	RPS3AP5	118.78	137.58	1.16	0.025454	0.0423158
ENSG00000178741	COX5A	369.35	427.81	1.16	0.0121544	0.0248508
ENSG00000183520	UTP11L	55.73	64.73	1.16	0.00188227	0.00722381
ENSG00000183963	SMTN	49.85	57.89	1.16	0.0194049	0.0348609
ENSG00000184787	UBE2G2	99	114.55	1.16	0.0154662	0.0294662
ENSG00000189067	LITAF	52.06	60.35	1.16	0.00821509	0.0190663
ENSG00000189241	TSPYL1	43.05	50.08	1.16	0.00158284	0.00655271
ENSG00000197912	SPG7	141.17	164.02	1.16	0.0117308	0.0243643
ENSG00000213614	HEXA	78.81	91.15	1.16	0.0060619	0.01556
ENSG00000214046	SMIM7	113.88	132.35	1.16	0.00262396	0.0089351
ENSG00000220583	RPL35P2	205.53	238.87	1.16	0.00383417	0.011318
ENSG00000223877	RP11-2F9.3	187.08	217.55	1.16	0.00852579	0.0195757
ENSG00000225826	LINC00626	87.39	101.39	1.16	0.00722863	0.0175735
ENSG00000237190	CDKN2AIPNL	40.79	47.43	1.16	0.00682682	0.01689
ENSG00000241258	CRCP	36	41.64	1.16	0.00751882	0.0179714
ENSG00000255302	EID1	229.81	265.54	1.16	0.0135392	0.0268454
ENSG00000258289	CHURC1	34.45	39.83	1.16	0.0222481	0.0386315
ENSG00000259079	RP1-261D10.1	39.67	45.83	1.16	0.0169774	0.0315313
ENSG00000266472	MRPS21	47.18	54.86	1.16	4.41e-05	0.00120167
ENSG00000008441	NFIX	31.97	37.51	1.17	0.0275504	0.0448846
ENSG00000051596	THOC3	62.68	73.16	1.17	0.0101647	0.0220574
ENSG00000088038	CNOT3	55	64.58	1.17	0.0187743	0.0340518
ENSG00000096080	MRPS18A	69.98	81.74	1.17	0.0048146	0.0131441
ENSG00000103549	RNF40	116.29	136.3	1.17	0.00220478	0.00798574
ENSG00000109084	TMEM97	168.21	196.4	1.17	0.00078842	0.00436543
ENSG00000111012	CYP27B1	143.36	168.35	1.17	0.0266742	0.0439536
ENSG00000116679	IVNS1ABP	55.75	65.21	1.17	0.0270819	0.044397
ENSG00000116922	C1orf109	68.82	80.54	1.17	0.0144184	0.028024
ENSG00000119640	ACYP1	47.31	55.31	1.17	0.00776051	0.0183265
ENSG00000125991	ERGIC3	328.25	385.5	1.17	0.0141135	0.0277049
ENSG00000132680	KIAA0907	47.49	55.37	1.17	0.00509196	0.0137111
ENSG00000135441	BLOC1S1	124.92	145.68	1.17	0.00419586	0.0120322
ENSG00000137288	UQCC2	150.84	176.4	1.17	0.0133527	0.0265647
ENSG00000141858	SAMD1	130.4	152.14	1.17	0.0143226	0.0279605
ENSG00000142541	RPL13A	663.21	777.96	1.17	0.00112447	0.00532792
ENSG00000148300	REXO4	49.33	57.65	1.17	0.00365078	0.0109546
ENSG00000153037	SRP19	98.37	115.49	1.17	0.00888438	0.0201164
ENSG00000158109	TPRG1L	34.12	40.08	1.17	0.0120955	0.0247993
ENSG00000160049	DFFA	61.49	71.97	1.17	0.0198501	0.035445
ENSG00000162244	RPL29	1361.29	1587.73	1.17	0.00240802	0.00843701
ENSG00000162517	PEF1	80.44	94.12	1.17	0.000164348	0.00199029
ENSG00000162889	MAPKAPK2	89.75	104.97	1.17	0.000437126	0.00316906
ENSG00000163382	APOA1BP	36.07	42.38	1.17	0.0247528	0.0414901
ENSG00000167658	EEF2	2503.62	2932.2	1.17	0.0293146	0.0470406
ENSG00000169976	SF3B5	201.95	236.53	1.17	0.00188161	0.00722381
ENSG00000172301	COPRS	139.57	163.98	1.17	0.00487802	0.0132789
ENSG00000172831	CES2	33.51	39.36	1.17	0.0132892	0.0265319
ENSG00000174574	AKIRIN1	93.94	110.06	1.17	0.000200071	0.00214271
ENSG00000174744	BRMS1	55.6	64.96	1.17	0.00127593	0.0057338
ENSG00000176953	NFATC2IP	49.28	57.61	1.17	0.0101402	0.0220295
ENSG00000177971	IMP3	64.59	75.41	1.17	0.00154127	0.00644766
ENSG00000181523	SGSH	36.71	42.9	1.17	0.0298436	0.0476832
ENSG00000181924	COA4	96.74	112.92	1.17	2.42e-05	0.000936719
ENSG00000183722	LHFP	43.77	51.24	1.17	0.0200527	0.0357198
ENSG00000184076	UQCR10	156.67	182.83	1.17	0.00197519	0.0074452
ENSG00000185482	STAC3	3013.94	3521.84	1.17	0.00332905	0.0103102
ENSG00000189343	RPS2P46	243.23	283.42	1.17	0.00948058	0.0210669
ENSG00000198301	SDAD1	42.08	49.16	1.17	0.000309266	0.00267032
ENSG00000234488	AC096664.1	479.38	558.57	1.17	0.0164867	0.0308628
ENSG00000234608	MAPKAPK5-AS1	38.57	45.08	1.17	0.0152269	0.0291515
ENSG00000240344	PPIL3	37.03	43.24	1.17	0.00188818	0.00722681
ENSG00000253719	ATXN7L3B	38.25	44.67	1.17	0.00180091	0.00708219
ENSG00000258645	HSPE1P2	221.83	258.47	1.17	0.0287586	0.0463731
ENSG00000008988	RPS20	2180.82	2575.71	1.18	0.00862334	0.0197326
ENSG00000025800	KPNA6	29.1	34.42	1.18	0.000333255	0.00277107
ENSG00000054116	TRAPPC3	95.8	112.74	1.18	0.00317852	0.0100527
ENSG00000060971	ACAA1	33.23	39.31	1.18	0.0165357	0.0309313
ENSG00000077235	GTF3C1	136.46	160.94	1.18	0.0166792	0.0310998
ENSG00000083857	FAT1	72.43	85.12	1.18	0.0224204	0.0387739
ENSG00000085449	WDFY1	59.81	70.54	1.18	0.00211553	0.00778168
ENSG00000097033	SH3GLB1	60.8	71.77	1.18	0.00370657	0.0110658
ENSG00000099622	CIRBP	113.5	133.51	1.18	0.00716824	0.0174513
ENSG00000100934	SEC23A	92.78	109.93	1.18	0.0314063	0.0495266
ENSG00000104408	EIF3E	373.99	442.12	1.18	0.00476826	0.013053
ENSG00000104889	RNASEH2A	102.27	120.54	1.18	0.00422603	0.012104
ENSG00000105193	RPS16	3736.31	4408.69	1.18	0.00204097	0.00757823
ENSG00000105640	RPL18A	449.6	532.55	1.18	0.00984874	0.0215893
ENSG00000107223	EDF1	556.05	656.03	1.18	0.00314426	0.0100068
ENSG00000108773	KAT2A	46.13	54.23	1.18	0.00844398	0.0194636
ENSG00000111052	LIN7A	31.69	37.27	1.18	0.00519803	0.0138859
ENSG00000111678	C12orf57	233.21	274.56	1.18	0.0253576	0.0422151
ENSG00000112559	MDFI	154.11	181.24	1.18	0.0100706	0.0219085
ENSG00000114544	SLC41A3	34.94	41.35	1.18	0.00135213	0.00593031
ENSG00000115468	EFHD1	39.86	47.07	1.18	0.00253747	0.00874777
ENSG00000116586	LAMTOR2	42.44	50.06	1.18	0.0158229	0.0300127
ENSG00000125826	RBCK1	40	47.25	1.18	0.0113167	0.0238007
ENSG00000128626	MRPS12	67.76	79.98	1.18	0.0283163	0.0458264
ENSG00000129255	MPDU1	63.34	74.44	1.18	0.0272042	0.0445357
[truncated: 1,011 more rows]
